# Supplementary material for: Identification of the NRF2 transcriptional network as a therapeutic target for trigeminal neuropathic pain
Source: Sci Adv. 2022 Aug 3;8(31):eabo5633. doi: 10.1126/sciadv.abo5633 (PMC9348805; doi:10.1126/sciadv.abo5633)
Supplement: Supplementary file 2 — Tables S1 to S3 [file sciadv.abo5633_tables_s1_to_s3.zip]

Archive with 3 entries (3 files):
- sciadv.abo5633_table_s1.xlsx
- sciadv.abo5633_table_s2.xlsx
- sciadv.abo5633_table_s3.xlsx
