# Supplementary material for: Identification of the NRF2 transcriptional network as a therapeutic target for trigeminal neuropathic pain
Source: Sci Adv. 2022 Aug 3;8(31):eabo5633. doi: 10.1126/sciadv.abo5633 (PMC9348805; doi:10.1126/sciadv.abo5633)
Supplement: Supplementary file 2 — Tables S1 to S3 [file sciadv.abo5633_tables_s1_to_s3.zip › sciadv.abo5633_table_s1.xlsx]

## Sheet: Vasavda et al-TN-NRF2-TableS1
Rank	NRF2	Score			Rank	KEAP1	Score
1	BRD-K32656671	99.8238			1	BRD-K91781484	99.7503
2	16,16-dimethylprostaglandin-e2	99.7181			2	CA-074-Me	99.4715
3	exemestane	99.5772			3	chaetocin	99.401
4	BRD-K98404142	99.5419			4	benzo(a)pyrene	99.2984
5	gedunin	99.4164			5	primaquine	99.2248
6	CA-074-Me	99.4062			6	guggulsterone	99.1896
7	BRD-K91781484	99.3935			7	penicillic-acid	99.1896
8	BRD-K67258146	99.3658			8	SSR-69071	99.1191
9	xanthohumol	99.26			9	sulforaphane	99.1191
10	penicillic-acid	99.2248			10	elesclomol	99.0486
11	BRD-K06817181	99.159			11	indirubin	98.8202
12	GR-235	98.7667			12	15-delta-prostaglandin-j2	98.7005
13	15-delta-prostaglandin-j2	98.7667			13	JLK-6	98.6258
14	guggulsterone	98.7667			14	flavokavain-b	98.5201
15	pifithrin-mu	98.6963			15	MLN-4924	98.4848
16	parthenolide	98.5553			16	parthenolide	98.4848
17	BRD-A05680309	98.5553			17	sappanone-a	98.3439
18	MLN-4924	98.3972			18	4-hydroxy-2-nonenal	98.3232
19	MDM2-inhibitor	98.3742			19	15-delta-prostaglandin-j2	98.293
20	exemestane	98.2622			20	pyrrolidine-dithiocarbamate	98.1325
21	benperidol	98.062			21	securinine	98.1325
22	erbstatin-analog	98.0063			22	GR-235	98.1039
23	4-hydroxy-2-nonenal	97.9625			23	devazepide	98.0973
24	securinine	97.9563			24	JAK3-inhibitor-V	98.0674
25	hydroquinidine	97.9563			25	BCL2-inhibitor	97.8092
26	RITA	97.9179			26	rizatriptan	97.7449
27	parthenolide	97.8365			27	diphencyprone	97.6392
28	piceatannol	97.8154			28	isoliquiritigenin	97.6392
29	isoliquiritigenin	97.8154			29	WR-216174	97.5291
30	butein	97.7801			30	BRD-K71427192	97.2516
31	pyrrolidine-dithiocarbamate	97.7449			31	pifithrin-mu	97.1811
32	15-delta-prostaglandin-j2	97.6392			32	NSC-632839	96.9345
33	flavokavain-b	97.6392			33	avrainvillamide-analog-4	96.9177
34	CAY-10577	97.3925			34	16,16-dimethylprostaglandin-e2	96.8992
35	ebselen	97.3648			35	SB-203580	96.864
36	menadione	97.3288			36	7b-cis	96.4412
37	MT-21	97.2868			37	phenethyl-isothiocyanate	96.3002
38	M-3M3FBS	97.28			38	cycloheximide	96.1593
39	BMY-45778	97.2163			39	guggulsterone	96.0961
40	sappanone-a	97.2139			40	SA-792541	96.0888
41	z-leu3-VS	97.1051			41	menadione	96.0352
42	niridazole	97.0492			42	tyrphostin-AG-82	95.9873
43	VU-0365114-2	97.0402			43	NVP-AUY922	95.9772
44	BRD-K27074404	96.9906			44	parthenolide	95.9014
45	disulfiram	96.9697			45	kinetin-riboside	95.8421
46	melperone	96.9681			46	zoxazolamine	95.6533
47	cyclopiazonic-acid	96.9329			47	exemestane	95.587
48	pinacidil	96.8992			48	isogedunin	95.5829
49	goserelin	96.8617			49	homoharringtonine	95.525
50	phenethyl-isothiocyanate	96.8288			50	arachidonyl-trifluoro-methane	95.4849
51	arecaidine	96.6526			51	PD-160170	95.3232
52	SA-792709	96.6526			52	SNS-314	95.3086
53	SID-26681509	96.6526			53	vincristine	95.0117
54	safinamide	96.6416			54	verrucarin-a	94.9615
55	4,5-dianilinophthalimide	96.6014			55	methyl-2,5-dihydroxycinnamate	94.8644
56	BRD-K86682249	96.4957			56	myricetin	94.8388
57	PD-160170	96.3779			57	BRD-K06817181	94.7959
58	HEAT	96.3375			58	BIIB021	94.7953
59	SA-792541	96.265			59	BCI-hydrochloride	94.7544
60	guggulsterone	96.1441			60	SID-26681509	94.7341
61	nitrendipine	96.1421			61	NSC-632839	94.5683
62	tyrphostin-AG-18	96.1193			62	cucurbitacin-i	94.4878
63	diphencyprone	96.0872			63	thiostrepton	94.4848
64	sulforaphane	95.9831			64	emetine	94.2918
65	KU-C103871	95.9131			65	narciclasine	94.2684
66	elesclomol	95.9126			66	dosulepin	94.2285
67	daphnetin	95.8702			67	cephaeline	94.0901
68	MLN-2238	95.8309			68	emetine	94.0304
69	NSC-3852	95.7991			69	manumycin-a	94.0296
70	vincristine	95.7874			70	dexbrompheniramine	94.0229
71	YM-90709	95.7841			71	emetine	93.9437
72	ingenol	95.6712			72	indirubin	93.9122
73	manumycin-a	95.666			73	thiazolopyrimidine	93.9042
74	terreic-acid	95.6307			74	PK-11195	93.8337
75	WR-216174	95.5955			75	MG-132	93.728
76	AG-957	95.3929			76	NSC-3852	93.5557
77	talipexole	95.2039			77	radicicol	93.4813
78	ioxaglic-acid	95.1219			78	BNTX	93.4813
79	perospirone	95.1199			79	etacrynic-acid	93.4761
80	KUC103898N	94.9058			80	auranofin	93.3774
81	brucine	94.9053			81	diphenoxylate	93.3564
82	devazepide	94.8203			82	SA-792709	93.3503
83	actarit	94.8155			83	geldanamycin	92.9175
84	QS-11	94.8145			84	CD-437	92.8318
85	MRS-1220	94.8026			85	Ala-Ala-Phe-CMK	92.7754
86	CP-55940	94.7406			86	MLN-2238	92.7086
87	tretinoin	94.7254			87	ingenol	92.7047
88	CAY-10578	94.6945			88	AG-957	92.5289
89	BRD-K77690805	94.5657			89	RO-16-6941	92.507
90	BRD-K01265221	94.5583			90	GSK-3-inhibitor-IX	92.4563
91	BRD-K70751730	94.5172			91	cycloheximide	92.2656
92	triciribine	94.5032			92	EI-346-erlotinib-analog	92.2649
93	SA-792728	94.5012			93	SB-218078	92.2253
94	SSR-69071	94.3835			94	bufalin	92.2128
95	reichstein	94.3651			95	irinotecan	92.0315
96	WAY-213613	94.3622			96	BRD-A69470004	92.0295
97	phorbol-12-myristate-13-acetate	94.3204			97	LY-2183240	91.9662
98	LDN-193189	94.2565			98	RO-28-1675	91.8957
99	manumycin-a	94.186			99	phorbol-12-myristate-13-acetate	91.7623
100	oxymetholone	94.1604			100	MNITMT	91.7321
101	JLK-6	94.0855			101	bisindolylmaleimide	91.6474
102	MG-132	94.0403			102	homoharringtonine	91.5322
103	luzindole	94.035			103	proscillaridin	91.4787
104	cucurbitacin-i	94.0261			104	BRD-K86682249	91.3599
105	alvespimycin	94.0099			105	manumycin-a	91.1548
106	nilotinib	93.8944			106	tyrphostin-AG-825	91.0822
107	dihydrexidine	93.8933			107	HEAT	90.7776
108	prostratin	93.7926			108	LY-364947	90.7366
109	myricetin	93.7648			109	quinoclamine	90.631
110	mefloquine	93.7433			110	LY-83583	90.6303
111	BRD-K98824517	93.5518			111	exemestane	90.3343
112	GR-135531	93.5403			112	digitoxigenin	90.1226
113	TER-14687	93.5074			113	cucurbitacin-i	90.0795
114	pravastatin	93.4813			114	parthenolide	90.0027
115	tyrphostin-AG-82	93.4332			115	HC-toxin	89.9783
116	brazilin	93.4315			116	TWS-119	89.8983
117	CNQX	93.3672			117	dihydroergocristine	89.8652
118	kinetin-riboside	93.3404			118	nomilin	89.7738
119	capsazepine	93.2699			119	methylene-blue	89.7675
120	17-beta-estradiol	93.2329			120	enzastaurin	89.305
121	nevirapine	93.1573			121	tubaic-acid	89.1814
122	indirubin	93.1458			122	DR-2313	89.115
123	vincristine	93.129			123	brazilin	89.1142
124	beclometasone	93.071			124	prostratin	89.0325
125	artesunate	93.0226			125	captopril	89.0136
126	eriodictyol	92.989			126	TAS-301	88.9179
127	parthenolide	92.9126			127	AG-490	88.8733
128	radicicol	92.7764			128	oxotremorine	88.6734
129	chloroxine	92.7588			129	calcipotriol	88.6084
130	capsaicin	92.6455			130	periplocymarin	88.5526
131	NSC-632839	92.6004			131	avrainvillamide-analog-1	88.2781
132	retinol	92.5672			132	genistein	88.2191
133	orciprenaline	92.5646			133	HA-14-1	88.2137
134	eriochrome-black-t	92.5192			134	TER-14687	88.2113
135	sumatriptan	92.4851			135	brefeldin-a	87.9232
136	benazepril	92.4771			136	QL-XII-47	87.8985
137	emetine	92.474			137	z-leu3-VS	87.8184
138	atracurium	92.3874			138	clofarabine	87.7358
139	phentolamine	92.344			139	MDM2-inhibitor	87.7125
140	telenzepine	92.2865			140	SN-38	87.6652
141	BRD-K28680267	92.1608			141	KUC103898N	87.656
142	ibuprofen	92.1436			142	lawsone	87.6338
143	flupentixol	92.0719			143	strophanthidin	87.6197
144	triciribine	91.9789			144	THM-I-94	87.6063
145	noreleagnine	91.974			145	mitomycin-c	87.581
146	epothilone-a	91.8922			146	butein	87.4191
147	oligomycin-a	91.7237			147	9-methyl-5H-6-thia-4,5-diaza-chrysene-6,6-dioxide	87.2276
148	BAS-09104376	91.7157			148	ouabain	87.1609
149	CD-437	91.5221			149	chloroxine	87.095
150	flurofamide	91.466			150	arvanil	87.0104
151	vinblastine	91.43			151	isoxsuprine	86.9009
152	NSC-632839	91.4207			152	doconexent	86.8287
153	ascorbic-acid	91.3694			153	vincristine	86.7704
154	mitomycin-c	91.2654			154	glycopyrrolate	86.7213
155	CGP-37157	91.2194			155	trichostatin-a	86.5887
156	thiazolopyrimidine	91.2008			156	BRD-K79511609	86.5176
157	alitretinoin	91.1885			157	quinidine	86.4169
158	talampicillin	91.179			158	anisomycin	86.3989
159	QL-XI-92	91.1744			159	puromycin	86.2227
160	U-0124	91.1743			160	liothyronine	86.0957
161	fluphenazine	91.1729			161	semaxanib	86.0509
162	trans-7-hydroxy-pipat	91.1604			162	disulfiram	85.947
163	quinidine	91.1144			163	CGP-7930	85.8892
164	tyrphostin-AG-555	91.021			164	mefexamide	85.6806
165	BRD-K13872703	90.9817			165	QL-X-138	85.6791
166	fenretinide	90.9354			166	tyrphostin-AG-126	85.6729
167	ropivacaine	90.9187			167	amsacrine	85.6551
168	cyclopenthiazide	90.9087			168	sarmentogenin	85.4002
169	erythromycin	90.9025			169	HSP90-inhibitor	85.0782
170	noretynodrel	90.7457			170	alvespimycin	85.0264
171	mitotane	90.65			171	digoxin	84.9855
172	AM-404	90.5925			172	PHA-665752	84.9614
173	BRL-54443	90.5215			173	panobinostat	84.9197
174	antimycin-a	90.5182			174	capsaicin	84.8652
175	dexketoprofen	90.4191			175	AG-592	84.6502
176	LY-344864	90.3541			176	GW-1929	84.4893
177	hydralazine	90.3276			177	halometasone	84.4198
178	BRD-A94297859	90.2442			178	canertinib	84.3199
179	arachidonyl-trifluoro-methane	90.1967			179	cercosporin	84.2951
180	1-phenylbiguanide	90.171			180	triciribine	84.2133
181	methyllycaconitine	90.1616			181	forskolin	84.2056
182	SCH-28080	90.16			182	diethylstilbestrol	84.1276
183	WZ-3146	90.0799			183	piperlongumine	84.1004
184	reserpic-acid	90.0716			184	SB-203580	84.0923
185	SRC-kinase-inhibitor-I	90.0561			185	rilmenidine	83.9133
186	anisomycin	90.0173			186	indometacin	83.8842
187	chaetocin	90.0153			187	mephenytoin	83.8316
188	atovaquone	89.9691			188	indolophenanthridine	83.8042
189	RO-08-2750	89.9684			189	medrysone	83.7919
190	7b-cis	89.9449			190	SA-1478088	83.7562
191	CGP-12177	89.9233			191	artesunate	83.7103
192	spiperone	89.8861			192	importazole	83.6733
193	norepinephrine	89.8715			193	mocimycin	83.6318
194	capecitabine	89.8628			194	talniflumate	83.4988
195	cucurbitacin-i	89.852			195	CGP-71683	83.4743
196	7-nitroindazole	89.8019			196	BRD-A94297859	83.4702
197	BNTX	89.7815			197	CGK-733	83.4516
198	ryuvidine	89.7294			198	tunicamycin	83.4514
199	ganglioside	89.7051			199	capsazepine	83.1811
200	NNC-05-2090	89.6607			200	hydrocortisone	83.1805
201	GW-405833	89.6319			201	tropisetron	83.1117
202	triciribine	89.5948			202	tyrphostin-AG-112	83.0883
203	proxymetacaine	89.5469			203	LDN-193189	82.9784
204	methyl-2,5-dihydroxycinnamate	89.5087			204	JW-7-24-1	82.8678
205	quinoclamine	89.4994			205	BRD-A83255679	82.636
206	flubendazole	89.4499			206	SIB-1893	82.6354
207	bisindolylmaleimide	89.4342			207	xanthohumol	82.539
208	XAV-939	89.4216			208	pyrvinium-pamoate	82.5278
209	DPN	89.4183			209	daphnetin	82.3795
210	EI-346-erlotinib-analog	89.4075			210	galantamine	82.3456
211	nitrocaramiphen	89.3839			211	baeomycesic-acid	82.322
212	dolasetron	89.3755			212	nitrofural	82.3057
213	BAPTA-AM	89.1776			213	icosapent	82.2242
214	YC-1	89.1124			214	MAZ-51	82.1626
215	cefoxitin	88.9577			215	fraxetin	82.0533
216	zidovudine	88.9448			216	T-0070907	82.0124
217	etodolac	88.9405			217	ouabain	81.9703
218	BRD-K14236372	88.9114			218	avrainvillamide-analog-6	81.9255
219	topiramate	88.9063			219	dilazep	81.9037
220	tyrphostin-AG-556	88.8581			220	articaine	81.8649
221	metrizamide	88.8278			221	vinblastine	81.8067
222	isotretinoin	88.8188			222	CGS-15943	81.7705
223	ouabain	88.6852			223	digoxin	81.7436
224	homoharringtonine	88.6813			224	RG-14620	81.6681
225	kawain	88.6478			225	PJ-34	81.6307
226	homoveratrylamine	88.5872			226	CS-1657	81.6289
227	acitretin	88.5396			227	BMY-45778	81.607
228	lapatinib	88.5161			228	AKT-inhibitor-IV	81.573
229	L-733060	88.5127			229	CGP-54626	81.5193
230	r(-)-propylnorapomorphine	88.4932			230	boldine	81.4532
231	WYE-125132	88.4859			231	teniposide	81.432
232	vinorelbine	88.4562			232	JZL-184	81.3359
233	RU-24969	88.4534			233	angiogenesis-inhibitor	81.3098
234	mead-acid	88.4366			234	phenanthridone	81.257
235	naproxen	88.4281			235	clofazimine	81.2473
236	SA-1478088	88.3676			236	fluticasone	81.1876
237	avrainvillamide-analog-4	88.2124			237	BRD-K98824517	81.1191
238	SCH-79797	88.1959			238	doxorubicin	81.1086
239	warfarin	88.136			239	diflunisal	81.0466
240	SU-4312	88.0984			240	digoxin	81.0405
241	BCL2-inhibitor	88.0808			241	prednisolone	80.9807
242	relcovaptan	88.0364			242	neratinib	80.7538
243	danoprevir	87.9694			243	baccatin-III	80.6238
244	isogedunin	87.8869			244	quinidine	80.1319
245	GSK-0660	87.8669			245	FTase-inhibitor-B581	80.0733
246	zoxazolamine	87.8565			246	pilocarpine	80.0502
247	panobinostat	87.7543			247	propofol	79.9866
248	digitoxin	87.739			248	BRD-K32656671	79.9307
249	molindone	87.71			249	cosmosiin	79.8812
250	AZD-8055	87.647			250	HO-013	79.8518
251	gingerol	87.6343			251	dihydroergotamine	79.7936
252	methazolamide	87.6258			252	IKK-2-inhibitor-V	79.766
253	quercetin	87.3827			253	BRD-K70751730	79.7333
254	PT-630	87.2377			254	herniarin	79.6833
255	isoxsuprine	87.2065			255	minaprine	79.5272
256	piperlongumine	87.0068			256	tubastatin-a	79.5094
257	RO-28-1675	86.9979			257	trimetozine	79.4838
258	tretinoin	86.8945			258	GW-441756	79.4115
259	mepivacaine	86.8812			259	VU-0418947-2	79.2916
260	BCI-hydrochloride	86.8731			260	puromycin	79.2088
261	cercosporin	86.8662			261	cladribine	78.7073
262	nizatidine	86.845			262	cymarin	78.6923
263	CHEMBL-374350	86.7754			263	NS-3694	78.6742
264	noscapine	86.7029			264	dobutamine	78.4608
265	CGK-733	86.6944			265	KU-C103885	78.3948
266	CGP-7930	86.6591			266	niclosamide	78.3315
267	tyrphostin-AG-825	86.6588			267	BRD-K73709114	78.3054
268	rottlerin	86.6542			268	BRD-K67258146	78.2964
269	fenpiverinium	86.628			269	nocodazole	78.2671
270	YM-155	86.5565			270	nefopam	78.1028
271	formoterol	86.5248			271	NSC-663284	78.0854
272	pyrvinium-pamoate	86.5191			272	taurodeoxycholic-acid	78.0596
273	BRD-K17693482	86.46			273	GR-135531	77.8512
274	cefaclor	86.4378			274	mirin	77.7199
275	SA-63133	86.407			275	piceatannol	77.682
276	BRD-K76211160	86.3983			276	SA-792728	77.6555
277	kynuramine	86.3511			277	vindesine	77.6208
278	BRD-K49061529	86.3244			278	hydroquinine	77.5786
279	BVT-948	86.2442			279	ticlopidine	77.442
280	cephalotaxine	86.2145			280	dimercaptosuccinic-acid	77.3394
281	DL-PDMP	86.165			281	salbutamol	77.3194
282	mephentermine	86.153			282	AT-9283	77.2177
283	ABT-751	86.1445			283	tosyl-phenylalanyl-chloromethyl-ketone	77.1366
284	formoterol	86.1361			284	propylpyrazole	77.1342
285	acetohydroxamic-acid	86.0981			285	indirubin	77.0671
286	HDAC1-selective	86.0527			286	thapsigargin	76.8672
287	noscapine	86.0181			287	mebendazole	76.8269
288	NTNCB	85.9493			288	BRD-K36038115	76.8072
289	narciclasine	85.9064			289	prednisone	76.6979
290	BRD-K70693222	85.9039			290	vinblastine	76.578
291	BRD-A17664363	85.8879			291	levcromakalim	76.2948
292	streptozotocin	85.8388			292	robustic-acid	75.9756
293	vinorelbine	85.8339			293	edaravone	75.7791
294	tramadol	85.8142			294	fluocinolone	75.7381
295	TUL-XXI039	85.686			295	daunorubicin	75.613
296	triclosan	85.5624			296	etoposide	75.5126
297	semaxanib	85.3849			297	kenpaullone	75.4899
298	sirolimus	85.3634			298	picotamide	75.3782
299	oxibendazole	85.3617			299	oxiconazole	75.3359
300	LY-320135	85.3236			300	SB-202190	75.3343
301	PD-184352	85.2999			301	azacitidine	75.3233
302	benproperine	85.2832			302	PKCbeta-inhibitor	75.2281
303	HA-14-1	85.2505			303	forskolin	75.1991
304	PHA-665752	85.2136			304	taxifolin	75.1728
305	gliquidone	85.2071			305	fenbendazole	75.1481
306	procyclidine	85.204			306	SC-68376	75.115
307	cephaeline	85.0916			307	ZM-39923	75.1139
308	paroxetine	85.0237			308	demeclocycline	75.092
309	isorotenone	85.0116			309	prometon	74.8064
310	stiripentol	84.9943			310	ABT-751	74.7799
311	TFMPP	84.9313			311	apicidin	74.7181
312	sunitinib	84.9167			312	mafenide	74.6701
313	vitexin	84.9153			313	parecoxib	74.6056
314	dopamine	84.8733			314	karakoline	74.4841
315	entacapone	84.8692			315	quinpirole	74.4397
316	nikkomycin	84.7553			316	triamcinolone	74.4212
317	trimethobenzamide	84.7473			317	phentermine	74.4146
318	BRD-K30064966	84.7179			318	atracurium	74.3233
319	MK-212	84.6426			319	obatoclax	74.0658
320	1-benzylimidazole	84.6227			320	SDZ-205-557	73.899
321	hexamethylenebisacetamide	84.5886			321	itopride	73.7798
322	depudecin	84.5767			322	SRT-1720	73.7779
323	apicidin	84.576			323	BIBX-1382	73.6836
324	BRD-K00313977	84.5096			324	altizide	73.6395
325	bufalin	84.5069			325	WAY-170523	73.5846
326	cetraxate	84.4902			326	topotecan	73.5204
327	cefpodoxime	84.4609			327	AZ-10417808	73.4887
328	siguazodan	84.4153			328	OBAA	73.4871
329	caffeic-acid	84.3795			329	sertraline	73.4756
330	MK-1775	84.3723			330	iodoacetic-acid	73.3903
331	BRD-K59222562	84.3229			331	etodolac	73.3387
332	digitoxigenin	84.1997			332	gemcitabine	73.0595
333	fludarabine	84.1918			333	nizatidine	73.0367
334	desoxycortone	84.1734			334	isotretinoin	72.9306
335	BMY-14802	84.1534			335	cycloheximide	72.7561
336	7,8-dihydro-L-biopterin	84.1061			336	hyoscyamine	72.5235
337	amlodipine	84.0965			337	ZD-2079	72.5076
338	etacrynic-acid	84.0951			338	remacemide	72.4646
339	auranofin	84.0931			339	bucladesine	72.4075
340	modafinil	83.9792			340	CL-218872	72.359
341	cyclopiazonic-acid	83.9743			341	cephalotaxine	72.357
342	BAY-11-7821	83.9656			342	troxipide	72.3399
343	nTZDpa	83.923			343	rottlerin	72.2428
344	fosinopril	83.913			344	GSK-461364	72.0868
345	obatoclax	83.8966			345	Y-27632	72.0757
346	fluvoxamine	83.8562			346	KU-0060648	72.0212
347	protopine	83.8346			347	tretinoin	71.7309
348	carbinoxamine	83.831			348	trichostatin-a	71.4467
349	nocodazole	83.82			349	estradiol	71.2277
350	noscapine	83.7876			350	CDK1-5-inhibitor	71.1959
351	MAZ-51	83.7813			351	epothilone-a	71.1892
352	estriol	83.76			352	tamoxifen	71.0907
353	zafirlukast	83.7486			353	montelukast	71.0861
354	AKT-inhibitor-IV	83.7463			354	afatinib	71.0842
355	TW-37	83.6976			355	methyl-angolensate	71.0115
356	deguelin	83.6719			356	cyclopiazonic-acid	70.7667
357	pentylenetetrazol	83.6562			357	lopinavir	70.7134
358	ifenprodil	83.6556			358	tyrphostin-AG-835	70.691
359	rimantadine	83.6204			359	idarubicin	70.6172
360	olmesartan	83.5599			360	XMD-892	70.5893
361	rhamnetin	83.5206			361	taxifolin	70.5667
362	BI-78D3	83.4935			362	triptolide	70.5106
363	docetaxel	83.4914			363	5-iodotubercidin	70.5086
364	esomeprazole	83.4622			364	AT-7519	70.5033
365	INCA-6	83.4586			365	BRD-K72817452	70.4325
366	dydrogesterone	83.4497			366	ARC-239	70.335
367	EXO-1	83.4469			367	piperacetazine	70.2939
368	RS-67506	83.3911			368	tiaprofenic-acid	70.2782
369	JW-7-24-1	83.3814			369	ascorbic-acid	70.2208
370	YK-4279	83.2732			370	rottlerin	70.2133
371	primidone	83.1958			371	JTC-801	70.1831
372	sildenafil	83.195			372	10H-phenothiazin-10-yl)(p-tolyl)methanone	70.0709
373	GBR-12783	83.1575			373	dipropyl-5ct	69.942
374	CGP-13501	83.0994			374	pterostilbene	69.7721
375	pivmecillinam	83.0565			375	PNU-22394	69.7395
376	Y-27152	83.0392			376	penfluridol	69.7171
377	angiogenesis-inhibitor	83.0256			377	doxorubicin	69.716
378	avrainvillamide-analog-2	82.9549			378	RITA	69.7135
379	cyclosporin-a	82.9374			379	isoreserpine	69.6983
380	CMPD-1	82.8915			380	mitomycin-c	69.6763
381	XL-147	82.8415			381	efavirenz	69.5518
382	malonoben	82.8258			382	dexketoprofen	69.5264
383	betahistine	82.7478			383	vincristine	69.2157
384	BRD-K24127443	82.7399			384	AS-703026	69.1951
385	methylene-blue	82.6824			385	VU-0365114-2	69.074
386	homoharringtonine	82.6648			386	withaferin-a	69.0147
387	tropisetron	82.6363			387	HG-6-64-01	69.0029
388	ozagrel	82.6162			388	BRD-K14609189	68.913
389	CGP-55845	82.4974			389	7-nitroindazole	68.8702
390	tamoxifen	82.4893			390	piceatannol	68.8371
391	carbenoxolone	82.3813			391	apigenin	68.724
392	heraclenol	82.3746			392	NNC-55-0396	68.6657
393	cytochalasin-b	82.3399			393	tyrphostin-AG-527	68.6487
394	isocarboxazid	82.305			394	DAU-5884	68.6395
395	phenanthridone	82.3031			395	nisoldipine	68.5498
396	NSC-663284	82.3005			396	digitoxin	68.5488
397	levcromakalim	82.2812			397	metrizamide	68.3943
398	wortmannin	82.2196			398	piperacillin	68.3588
399	topotecan	82.1682			399	GBR-12783	68.3167
400	tolterodine	82.0927			400	prostaglandin	68.2709
401	dihydro-7-desacetyldeoxygedunin	82.0754			401	atovaquone	68.2532
402	AG-592	82.0648			402	cinobufagin	68.0867
403	KF-38789	81.9722			403	rhodomyrtoxin-b	68.0424
404	lomerizine	81.9462			404	PU-H71	68.0376
405	lofepramine	81.9264			405	REV-5901	67.9941
406	ouabain	81.9013			406	nicardipine	67.9848
407	propoxycaine	81.8934			407	velnacrine	67.8861
408	rhodomyrtoxin	81.8811			408	diazepam	67.8714
409	BRD-K73285375	81.8482			409	NPC-15199	67.8557
410	doconexent	81.8452			410	PD-123319	67.7682
411	lapatinib	81.8357			411	XMD-885	67.6692
412	meclozine	81.8213			412	pergolide	67.6607
413	gossypol	81.8164			413	tianeptine	67.6169
414	flucytosine	81.809			414	ISOX	67.5301
415	diethyltoluamide	81.7872			415	WT-171	67.5122
416	pilocarpine	81.6059			416	ODQ	67.4946
417	heliomycin	81.5596			417	scopolamine	67.4907
418	NPI-2358	81.3575			418	BRD-K30351863	67.4539
419	indirubin	81.2817			419	imatinib	67.3287
420	JTC-801	81.2477			420	BMS-299897	67.2581
421	honokiol	81.2139			421	SJ-172550	67.2342
422	OMDM-2	81.2025			422	hexamethylenebisacetamide	67.1854
423	BRD-K72817452	81.0607			423	4,5,6,7-tetrabromobenzotriazole	67.084
424	flavanone	81.0593			424	tetrahydrocannabinol-7-oic-acid	67.08
425	perhexiline	81.0056			425	arecaidine	66.9959
426	tetrahydrocannabinol-7-oic-acid	80.9857			426	CAY-10470	66.9164
427	BRD-K75430629	80.9779			427	fluphenazine	66.8918
428	fluphenazine	80.9393			428	vitexin	66.8474
429	fusaric-acid	80.9359			429	piperine	66.7911
430	arctigenin	80.9064			430	BI-2536	66.7178
431	maprotiline	80.8887			431	flucloxacillin	66.6119
432	PD-168077	80.8152			432	caffeic-acid	66.553
433	selamectin	80.8108			433	clocortolone	66.5357
434	rottlerin	80.8087			434	equilin	66.5296
435	JAK3-Inhibitor-II	80.7346			435	scoulerine	66.5068
436	ZM-39923	80.6506			436	farnesylthiotriazole	66.4547
437	umbelliferone	80.6125			437	vincamine	66.3822
438	IKK-2-inhibitor-V	80.5849			438	famotidine	66.3379
439	doxycycline	80.5832			439	paxilline	66.2909
440	ispinesib	80.5614			440	GBR-12783	66.2669
441	suloctidil	80.5569			441	BRD-A97035593	66.2286
442	chlortalidone	80.5322			442	TCB2	66.2126
443	tegaserod	80.4831			443	acadesine	66.2004
444	tunicamycin	80.408			444	betahistine	66.0538
445	NBI-27914	80.382			445	tyrphostin-AG-1478	66.0332
446	berbamine	80.382			446	dephostatin	65.962
447	PRL-3-inhibitor-I	80.3252			447	alosetron	65.9559
448	VU-0404997-2	80.3			448	spectinomycin	65.9378
449	cinnarizine	80.2659			449	DCEBIO	65.9124
450	AZ-10417808	80.2581			450	tretinoin	65.9078
451	CGP-71683	80.2223			451	niguldipine	65.8648
452	SC-19220	80.2194			452	esomeprazole	65.8301
453	SB-408124	80.104			453	SB-334867	65.7179
454	quipazine	80.0882			454	phenoxybenzamine	65.7099
455	BRD-A07614565	80.0735			455	pidorubicine	65.6741
456	suloctidil	80.001			456	delcorine	65.5996
457	HDAC3-selective	79.9405			457	vorinostat	65.3721
458	toremifene	79.9253			458	androsta-1,4-dien-3,17-dione	65.364
459	wiskostatin	79.8936			459	imiquimod	65.3499
460	canrenoic-acid	79.8193			460	osthol	65.3025
461	BRD-K41143549	79.8038			461	ALX-5407	65.1077
462	corticosterone	79.7719			462	RS-17053	65.0388
463	piretanide	79.7711			463	phentolamine	65.0078
464	balsalazide	79.7648			464	heliomycin	64.9845
465	voriconazole	79.7581			465	norketamine	64.9367
466	talniflumate	79.6928			466	pidotimod	64.8987
467	digoxin	79.6406			467	fipronil	64.8628
468	zatebradine	79.5435			468	ampiroxicam	64.7521
469	enalaprilat	79.5175			469	oxantel	64.742
470	sulfafurazole	79.4968			470	carbenoxolone	64.6812
471	dihydroergocristine	79.4864			471	GR-103691	64.5757
472	procarbazine	79.4529			472	deferiprone	64.5733
473	aniracetam	79.4526			473	BRD-K00313977	64.4381
474	vecuronium	79.4208			474	LY-278584	64.3984
475	indometacin	79.281			475	ryuvidine	64.3709
476	BRD-K26947839	79.1276			476	ZK-164015	64.3587
477	JX-401	79.12			477	cilomilast	64.2943
478	QL-XII-47	78.9481			478	pazopanib	64.229
479	MST-312	78.908			479	PF-543	64.1941
480	thapsigargin	78.9034			480	arecaidine	64.1662
481	prednisolone	78.8425			481	secnidazole	64.0787
482	memantine	78.7056			482	irilin-a	63.9801
483	wortmannin	78.673			483	sphingosine	63.8918
484	pirenzepine	78.665			484	BIX-01294	63.8472
485	carmoxirole	78.663			485	GW-4064	63.8458
486	AG-490	78.6588			486	carbamazepine	63.8408
487	purvalanol-b	78.6399			487	brucine	63.8219
488	aminomethyltransferase	78.6092			488	benidipine	63.6946
489	BRD-K88742110	78.5741			489	flumetasone	63.6112
490	L-755507	78.5645			490	trimethobenzamide	63.5856
491	Cyclo-[Arg-Gly-Asp-D-Phe-Val]	78.5212			491	cyclosporin-a	63.5436
492	crotamiton	78.4945			492	ambroxol	63.2535
493	LY-2140023	78.4001			493	dexamethasone	63.2459
494	digoxin	78.3892			494	BRD-K88742110	63.078
495	salubrinal	78.3775			495	xanthoxyline	63.0585
496	ATPA	78.2539			496	bongkrek-acid	63.0374
497	BRD-K65285700	78.2476			497	U-0126	63.0327
498	CGP-57380	78.069			498	varenicline	63.0057
499	ODQ	77.9754			499	tubocurarine	62.9835
500	oxcarbazepine	77.9648			500	ivermectin	62.9834
501	pepstatin	77.9421			501	tropanyl-3,5-dimethylbenzoate	62.9615
502	prostaglandin	77.9368			502	phloretin	62.7533
503	genistein	77.9134			503	procyclidine	62.6593
504	tolcapone	77.8916			504	acarbose	62.6028
505	SU-6656	77.8678			505	dydrogesterone	62.4912
506	glipizide	77.7992			506	RS-56812	62.4619
507	L-670596	77.7589			507	chromomycin-a3	62.4342
508	phenelzine	77.7543			508	1-monopalmitin	62.416
509	mebendazole	77.6987			509	quinine	62.396
510	ISOX	77.6659			510	nitrendipine	62.3868
511	4-hydroxyretinoic-acid	77.6393			511	ouabain	62.1485
512	helveticoside	77.6183			512	venlafaxine	62.1292
513	PP-3	77.6017			513	PD-173074	62.0687
514	AG-879	77.5915			514	alprazolam	61.9776
515	2-(4-methoxybenzylthio)-6-methylpyrimidin-4-ol	77.5641			515	dantrolene	61.9624
516	RS-17053	77.5078			516	huperzine-a	61.8714
517	afatinib	77.4982			517	RX-821002	61.8619
518	rhodomyrtoxin-b	77.4834			518	fenbufen	61.8035
519	terfenadine	77.4329			519	ganciclovir	61.748
520	minaprine	77.4232			520	SCH-58261	61.4764
521	mercaptopurine	77.4144			521	megestrol	61.4591
522	LY-2183240	77.3689			522	AM-404	61.3427
523	BRD-A61189834	77.3404			523	tocainide	61.3351
524	triamterene	77.2934			524	triclosan	61.2684
525	BRD-A38793261	77.2438			525	loxoprofen	61.2244
526	altizide	77.1975			526	n-arachidonyl-GABA	61.1436
527	treprostinil	77.1735			527	acitretin	61.1097
528	ascorbyl-palmitate	77.1651			528	SB-239063	61.072
529	cefdinir	77.1262			529	homatropine	60.9766
530	flecainide	77.0987			530	metolazone	60.9274
531	4,5,6,7-tetrabromobenzotriazole	77.0963			531	malonoben	60.8729
532	eplerenone	77.0626			532	EI-231	60.8548
533	TC-2559	76.9844			533	busulfan	60.6331
534	JAK3-inhibitor-V	76.9743			534	KF-38789	60.6302
535	JAK3-inhibitor-VI	76.9268			535	dacinostat	60.534
536	necrostatin-1	76.8961			536	milnacipran	60.4911
537	EI-247	76.876			537	SKF-86002	60.3817
538	NNC-55-0396	76.7446			538	clobetasol	60.3772
539	ethotoin	76.7313			539	L-689560	60.3734
540	brefeldin-a	76.6936			540	EO-1428	60.3566
541	desloratadine	76.6208			541	BVT-948	60.2799
542	emetine	76.602			542	GW-9662	60.2556
543	medroxyprogesterone	76.5892			543	GDC-0879	60.2407
544	bithionol	76.5682			544	saquinavir	60.2172
545	latrepirdine	76.564			545	mofezolac	60.1945
546	KU-C103428N	76.475			546	timolol	60.1802
547	vorinostat	76.474			547	helveticoside	60.1658
548	AM-251	76.4739			548	BAX-channel-blocker	60.0833
549	marbofloxacin	76.4491			549	tozasertib	60.0077
550	losartan	76.4477			550	DPN	59.9159
551	tyrphostin-AG-1296	76.4266			551	GW-441756	59.8937
552	wortmannin	76.4028			552	propantheline	59.8463
553	BRD-K08438429	76.3958			553	zebularine	59.8266
554	tenidap	76.3407			554	apigenin	59.7892
555	siguazodan	76.3152			555	toremifene	59.6709
556	famotidine	76.2865			556	pifithrin-alpha	59.5666
557	BRD-A41630653	76.2219			557	BRD-K98948170	59.5641
558	psoromic-acid	76.2059			558	heraclenol	59.5407
559	pyrazinamide	76.1527			559	teicoplanin	59.4582
560	RG-14620	76.1373			560	nevirapine	59.451
561	cymarin	76.1173			561	quinethazone	59.4271
562	fluoropyruvate	76.0731			562	LY-16350	59.3894
563	carbenoxolone	76.0632			563	amcinonide	59.3466
564	CAY-10470	76.0472			564	L-803087	59.3402
565	nitrazepam	76.0227			565	BRD-K91691979	59.3214
566	GW-843682X	75.9831			566	neurodazine	59.3195
567	AS-604850	75.9518			567	BRD-K98404142	59.3179
568	dinoprostone	75.8329			568	alrestatin	59.236
569	xanthinol	75.8314			569	amonafide	59.2117
570	nitrofural	75.7507			570	floxuridine	59.1891
571	BRD-A89049230	75.7166			571	catechin	59.1183
572	nitrendipine	75.6914			572	PSB-06126	59.0737
573	tubastatin-a	75.6746			573	moracizine	59.062
574	EI-273	75.6374			574	huperzine-a	59.0372
575	fenretinide	75.5572			575	levofloxacin	58.9967
576	amitriptyline	75.5403			576	meprylcaine	58.9596
577	NCS-382	75.523			577	diclofenamide	58.8968
578	bucladesine	75.5224			578	BRD-K49061529	58.8672
579	BRD-K61106942	75.4921			579	genipin	58.8422
580	clioquinol	75.465			580	GBR-12935	58.7572
581	GSK-1070916	75.4592			581	BRD-K85853281	58.7145
582	dexamethasone	75.4222			582	CI-966	58.7108
583	acebutolol	75.4126			583	aminolevulinic-acid	58.6669
584	cytochalasin-d	75.378			584	decafluorobutane	58.6623
585	azauridine	75.3548			585	TCPOBOP	58.641
586	NNC-711	75.3115			586	hymecromone	58.6024
587	ouabain	75.3109			587	corticosterone	58.5051
588	SA-792987	75.2829			588	ATPA	58.4531
589	econazole	75.2605			589	estradiol-cypionate	58.4484
590	retinyl	75.2326			590	bucladesine	58.3994
591	lylamine	75.2082			591	nimetazepam	58.3423
592	phloretin	75.1645			592	genistein	58.3115
593	periplocymarin	75.1233			593	belinostat	58.3019
594	amsacrine	75.117			594	U-54494A	58.1807
595	iso-olomoucine	75.061			595	PD-0325901	58.041
596	rilmenidine	74.9788			596	mesalazine	58.0374
597	cinanserin	74.9622			597	cyclazosin	58.0235
598	letrozole	74.7348			598	6-benzylaminopurine	57.9515
599	carbamazepine	74.6773			599	RS-39604	57.8039
600	dihydrodeoxygedunin	74.5582			600	tenidap	57.7948
601	lasalocid	74.5256			601	BRD-A38793261	57.7787
602	cefatrizine	74.5252			602	canrenoic-acid	57.7742
603	lansoprazole	74.5056			603	irbesartan	57.7255
604	coumaric-acid	74.4169			604	splitomycin	57.6567
605	zuclopenthixol	74.3758			605	brucine	57.583
606	mibefradil	74.3704			606	trimebutine	57.46
607	BI-2536	74.354			607	necrostatin-1	57.1878
608	SB-200646	74.3471			608	mibefradil	57.147
609	mepacrine	74.3148			609	retinyl	57.13
610	SB-203186	74.2906			610	olaparib	57.1192
611	seneciphylline	74.2727			611	benzohydroxamic-acid	57.1142
612	pyrazolanthrone	74.1764			612	talampicillin	56.9743
613	tolbutamide	74.1674			613	mesoridazine	56.879
614	AG-370	74.1533			614	avrainvillamide-analog-2	56.784
615	1,2-dichlorobenzene	74.1457			615	fenretinide	56.6775
616	amlexanox	74.1387			616	cyclopamine	56.6745
617	riboflavin	74.1236			617	TG-101348	56.644
618	NS-3694	74.1075			618	triprolidine	56.6331
619	dibenzepin	74.0848			619	diazoxide	56.5469
620	BRD-K06956503	74.0712			620	artesunate	56.5287
621	CGS-15943	74.04			621	enrofloxacin	56.5285
622	MPEP	74.0322			622	lomerizine	56.4795
623	niclosamide	74.0093			623	sulconazole	56.4532
624	alprazolam	73.9803			624	DCPIB	56.4327
625	oxotremorine	73.974			625	tegafur	56.4272
626	tyrphostin-AG-835	73.9657			626	thapsigargin	56.3992
627	BRD-K36038115	73.9612			627	W-12	56.346
628	JNJ-26854165	73.9535			628	apoptosis-activator-II	56.2918
629	benzonatate	73.846			629	VU-0418946-1	56.2047
630	mocimycin	73.7814			630	ryanodine	56.125
631	fluorometholone	73.7775			631	JWH-015	56.0906
632	asiatic-acid	73.7614			632	procaterol	55.9724
633	palbociclib	73.7099			633	enobosarm	55.9615
634	chlorphenamine	73.7045			634	PD-184352	55.9017
635	BAY-K8644	73.6693			635	nomegestrol	55.8789
636	ebelactone-b	73.617			636	tienilic-acid	55.8206
637	nialamide	73.553			637	topotecan	55.7027
638	BRD-K00256256	73.5403			638	NSC-119889	55.6909
639	linoleic-acid	73.5135			639	betamethasone	55.6401
640	BMS-182874	73.5029			640	YM-298198	55.5978
641	GR-127935	73.4849			641	DL-PDMP	55.5152
642	perindopril	73.4374			642	butabindide	55.4552
643	indirubin	73.4167			643	SB-431542	55.3969
644	niguldipine	73.4133			644	androstenol	55.3253
645	avrainvillamide-analog-5	73.3868			645	betamethasone	55.2499
646	cycloserine	73.3376			646	BRD-K07872006	55.1648
647	bethanechol	73.2986			647	tofacitinib	55.0887
648	PQ-401	73.2928			648	heliotrine	55.0568
649	L-2167	73.2898			649	troglitazone	54.9769
650	austricine	73.2694			650	SDZ-WAG-994	54.893
651	mephenytoin	73.213			651	aminoindazole	54.789
652	buflomedil	73.195			652	GR-79236	54.6616
653	puromycin	73.1609			653	ellipticine	54.6485
654	fananserin	73.122			654	tetrabenazine	54.6481
655	trichostatin-a	73.0975			655	SYK-inhibitor	54.6302
656	geldanamycin	73.064			656	perhexiline	54.6159
657	metformin	73.0253			657	raltitrexed	54.6049
658	lidocaine	72.9823			658	4-hydroxyretinoic-acid	54.5838
659	azacitidine	72.9589			659	vinburnine	54.5792
660	triacsin-c	72.9129			660	etilefrine	54.5475
661	U-0126	72.8692			661	FR-139317	54.5398
662	3-methyl-GABA	72.8576			662	diltiazem	54.5377
663	PD-102807	72.6555			663	niguldipine	54.4739
664	cinchonine	72.5564			664	trifluoperazine	54.4641
665	BRD-K21009077	72.5119			665	BRD-A93048969	54.4561
666	PD-0325901	72.5119			666	fludroxycortide	54.4442
667	importazole	72.4749			667	cotinine	54.4296
668	prochlorperazine	72.4353			668	EMF-bca1-60	54.3999
669	APHA-compound-8	72.4275			669	BRD-K48969316	54.3207
670	entinostat	72.4146			670	SA-63133	54.2894
671	proguanil	72.3499			671	WAY-629	54.2442
672	ranitidine	72.3398			672	SB-216763	54.2313
673	PAC-1	72.3043			673	testosterone	54.2149
674	KI-8751	72.2512			674	beta-CCP	54.1985
675	neratinib	72.2431			675	oxindole-I	54.149
676	pimozide	72.2079			676	zaprinast	54.0401
677	harpagoside	72.1609			677	nifedipine	54.0279
678	hydrocotarnine	72.1189			678	zacopride	54.0037
679	SIB-1893	72.1181			679	spiramide	53.9994
680	UK-356618	72.0723			680	dasatinib	53.9379
681	naftopidil	71.9132			681	cyclosporin-a	53.8785
682	hyoscyamine	71.9084			682	thioperamide	53.8584
683	rosmarinic-acid	71.8423			683	temozolomide	53.7736
684	nisoldipine	71.8225			684	isocarboxazid	53.7397
685	withaferin-a	71.7859			685	NTNCB	53.6772
686	medrysone	71.767			686	SEW-2871	53.6461
687	vincamine	71.7585			687	Y-27152	53.6395
688	ENMD-2076	71.7323			688	eriochrome-black-t	53.3201
689	gamma-homolinolenic-acid	71.7189			689	acetohydroxamic-acid	53.296
690	ketoprofen	71.6937			690	CGP-53353	53.2927
691	austricine	71.6935			691	docetaxel	53.283
692	piperidolate	71.5361			692	AG-99	53.2567
693	dactolisib	71.4752			693	noscapine	53.1625
694	piroxicam	71.4426			694	TPCA-1	53.1314
695	sotalol	71.4222			695	estrone	53.1089
696	DY-131	71.4113			696	VU-0420363-1	53.0594
697	canertinib	71.2812			697	sirolimus	53.0069
698	docosatrienoic-acid	71.2662			698	acetylcholine	52.9144
699	CL-218872	71.2599			699	dantron	52.8216
700	tripelennamine	71.2491			700	dehydrocholic-acid	52.8082
701	sulfacetamide	71.1544			701	daidzein	52.6613
702	dioxybenzone	71.1223			702	roscovitine	52.6195
703	hydrocortisone	71.0956			703	mefloquine	52.5112
704	westcort	71.0479			704	nicorandil	52.5111
705	KU-0060648	71.0372			705	EMF-BCA1-64	52.4721
706	PG-9	71.0359			706	clebopride	52.4616
707	cinobufagin	70.9938			707	selinidin	52.4551
708	phenoxybenzamine	70.9182			708	TUL-XXI039	52.4172
709	tosyllysyl-chloromethyl-ketone	70.8457			709	tyrphostin-AG-555	52.3976
710	carbacyclin	70.7747			710	medrysone	52.3365
711	calmidazolium	70.764			711	taurocholic-acid	52.2914
712	ML-7	70.6962			712	L-670596	52.2514
713	cycloheximide	70.6378			713	cabergoline	52.237
714	5'-guanidinonaltrindole	70.605			714	oxcarbazepine	52.1097
715	azithromycin	70.6013			715	BRD-K58033748	52.0872
716	R-59022	70.5244			716	reserpine	52.0799
717	GW-583340	70.4813			717	BRD-K57954781	51.9924
718	lavendustin-c	70.4801			718	colforsin	51.9576
719	JWH-015	70.4761			719	ritodrine	51.884
720	lysergol	70.4538			720	erythromycin	51.7308
721	itopride	70.4373			721	HA-1004	51.7084
722	thenoyltrifluoroacetone	70.395			722	metaxalone	51.6473
723	cycloheximide	70.3789			723	balsalazide	51.5799
724	NSC-693868	70.2879			724	suloctidil	51.5654
725	cyclopamine	70.2793			725	thiethylperazine	51.5401
726	antimycin-a	70.1307			726	ethotoin	51.4779
727	ALW-II-49-7	70.1225			727	eliprodil	51.4698
728	motesanib	70.0968			728	hydrocortisone	51.4599
729	droxinostat	70.0632			729	RO-08-2750	51.4301
730	chlorambucil	70.0472			730	ketoprofen	51.379
731	cyclosporin-a	70.0143			731	L-701252	51.3748
732	Y-27632	70.0006			732	naftifine	51.3639
733	BD-1008	69.9618			733	triciribine	51.3574
734	riluzole	69.9268			734	Y-134	51.3478
735	methapyrilene	69.9198			735	synephrine	51.3461
736	quinidine	69.9169			736	CDC	51.34
737	MRS-1845	69.8975			737	BW-B70C	51.3038
738	YM-298198	69.8788			738	midazolam	51.2726
739	GW-441756	69.813			739	OM-137	51.2693
740	piceatannol	69.8102			740	BML-190	51.2601
741	VU-0418947-2	69.7413			741	rilmenidine	51.2155
742	GW-501516	69.6941			742	terfenadine	51.1176
743	TAK-715	69.6512			743	loreclezole	51.1071
744	pseudoephedrine	69.5189			744	iloprost	51.0933
745	rofecoxib	69.4932			745	chlorphenamine	51.0562
746	irsogladine	69.4765			746	naftopidil	51.0362
747	CS-1657	69.388			747	BRD-K00256256	51.0096
748	sphingosine	69.3253			748	tripelennamine	50.8955
749	calcipotriol	69.2281			749	denbufylline	50.8423
750	cilastatin	69.2015			750	cyproheptadine	50.8134
751	memantine	69.1981			751	liquiritigenin	50.6784
752	GR-144053	69.1968			752	D-64406	50.495
753	gabexate	69.1145			753	rifabutin	50.4947
754	miglitol	69.1067			754	podophyllotoxin	50.4944
755	bendroflumethiazide	69.0003			755	erbstatin-analog	50.4937
756	IAA-94	68.9888			756	cytarabine	50.4001
757	triptolide	68.9559			757	isradipine	50.3448
758	piperacetazine	68.7742			758	WAY-161503	50.0761
759	5-nonyloxytryptamine	68.7641			759	fenpiverinium	49.9623
760	ICI-118551	68.7413			760	BRD-K19059335	49.9026
761	proscillaridin	68.7121			761	zonisamide	49.8028
762	SB-525334	68.6965			762	berbamine	49.7998
763	camptothecin	68.6436			763	amiloride	49.7786
764	IKK-2-inhibitor	68.5666			764	maackiain	49.7199
765	PK-11195	68.5643			765	sinensetin	49.7058
766	BRD-A89208012	68.5529			766	SAL-1	49.5394
767	naloxone	68.5433			767	vinorelbine	49.5155
768	gavestinel	68.5185			768	sulfacetamide	49.3443
769	arvanil	68.518			769	eicosatrienoic-acid	49.2725
770	SB-218078	68.5063			770	tacrolimus	49.2566
771	alfacalcidol	68.4743			771	rutin	49.2187
772	spiramide	68.4544			772	indole	49.1481
773	triprolidine	68.453			773	AG-14361	49.066
774	E-4031	68.4124			774	pregnenolone	49.012
775	cyclazosin	68.3767			775	SB-525334	49.0098
776	albendazole	68.3186			776	suloctidil	49.0031
777	dosulepin	68.2903			777	metyrapone	48.995
778	dihydroergocristine	68.2698			778	pravastatin	48.9743
779	EHNA	68.2622			779	carbacyclin	48.9046
780	nomifensine	68.2089			780	fenoldopam	48.8902
781	biochanin-a	68.1839			781	calcifediol	48.8718
782	zeranol	68.0931			782	XAV-939	48.8461
783	BMS-345541	68.0381			783	BRD-K01265221	48.7968
784	digoxigenin	68.0254			784	rescinnamine	48.7938
785	hydrocortisone	68.0147			785	U-74389F	48.7452
786	clofibrate	67.9706			786	nornicotine	48.7406
787	fenbufen	67.9437			787	L-2167	48.6652
788	RS-102221	67.922			788	staurosporine	48.6077
789	calpeptin	67.9214			789	tramadol	48.5579
790	naftifine	67.794			790	camptothecin	48.54
791	triamcinolone	67.7399			791	TC-2559	48.5199
792	phylloquinone	67.7062			792	lansoprazole	48.4824
793	skatole	67.665			793	salsolinol	48.4774
794	sulindac	67.5619			794	BRD-K16618170	48.4162
795	thiothixene	67.5517			795	amisulpride	48.2551
796	oligomycin-a	67.5327			796	MT-21	48.2365
797	pyridine-2-aldoxime	67.5081			797	bergenin	48.2325
798	midazolam	67.4792			798	BI-78D3	48.2027
799	rifabutin	67.4751			799	tipifarnib	48.2013
800	GR-79236	67.4638			800	L-755507	48.1296
801	phenytoin	67.4446			801	topiramate	48.084
802	eicosatrienoic-acid	67.433			802	niacin	48.0776
803	l-erythro-MAPP	67.4275			803	cephalosporanic-acid	48.0747
804	olanzapine	67.4149			804	fenretinide	48.0339
805	naltriben	67.3895			805	SB-239063	48.0095
806	EMF-bca1-60	67.3189			806	INCA-6	48.0065
807	MNITMT	67.2394			807	PQ-401	47.9785
808	AQ-RA741	67.2362			808	perospirone	47.9455
809	diphenyleneiodonium	67.1727			809	tamoxifen	47.9338
810	cimaterol	67.1519			810	QX-222	47.9297
811	thapsigargin	67.1514			811	cyclophosphamide	47.8812
812	nadolol	67.15			812	M-3M3FBS	47.8584
813	MDL-73005EF	67.1165			813	fluvoxamine	47.8128
814	budesonide	67.0795			814	BRD-K51557114	47.8031
815	L-732138	67.0602			815	R-59022	47.7285
816	raclopride	67.0562			816	lithocholic-acid	47.7267
817	bicalutamide	67.0237			817	cinanserin	47.6753
818	dextrorphan	67.0116			818	capecitabine	47.6242
819	xanthoxyline	66.973			819	isoquercetin	47.6194
820	NU-7441	66.9229			820	tolazoline	47.6051
821	fluticasone	66.9091			821	abiraterone	47.5083
822	propylthiouracil	66.8481			822	ipsapirone	47.3466
823	Y-134	66.8			823	testosterone	47.3292
824	tyrphostin-47	66.7373			824	metoclopramide	47.291
825	benzoxiquine	66.7075			825	oligomycin-c	47.2082
826	spiroxatrine	66.7008			826	prednicarbate	47.1349
827	baccatin-III	66.689			827	rivaroxaban	47.1228
828	maackiain	66.6597			828	BRD-A89208012	47.0718
829	LE-135	66.6563			829	dihydrexidine	47.0167
830	vinorelbine	66.6528			830	NCS-382	47.0154
831	PAC-1	66.6418			831	azaperone	47.0143
832	SR-142948	66.619			832	o-3M3FBS	46.9895
833	alpha-estradiol	66.6022			833	estriol	46.9595
834	BP-554	66.5534			834	leflunomide	46.8912
835	losartan	66.4819			835	eugenol	46.8562
836	xaliproden	66.388			836	arachidonamide	46.7739
837	KN-93	66.3855			837	ICI-118551	46.7693
838	pergolide	66.3647			838	guanfacine	46.727
839	bucladesine	66.3634			839	met-leu-phe	46.6761
840	I-OMe-AG-538	66.3235			840	methocarbamol	46.6623
841	met-leu-phe	66.3034			841	naringin	46.6494
842	SU-4312	66.2357			842	ramipril	46.6283
843	razoxane	66.0977			843	PSB-11	46.6186
844	BRD-K58033748	66.0943			844	SCH-28080	46.5874
845	IB-MECA	66.0715			845	beclometasone	46.5389
846	propentofylline	66.0679			846	resveratrol	46.5184
847	ipriflavone	65.9405			847	kawain	46.4964
848	loratadine	65.877			848	naltrexone	46.4931
849	targinine	65.8714			849	CAY-10618	46.4814
850	spironolactone	65.8591			850	FCCP	46.339
851	thiostrepton	65.8415			851	BRL-52537	46.2385
852	nornicotine	65.6872			852	erythrosine	46.2321
853	KIN001-055	65.6852			853	hydrocortisone	46.1921
854	tyrphostin-AG-527	65.6524			854	methylergometrine	46.1843
855	KU-55933	65.6441			855	PSB-069	46.1666
856	fipronil	65.6387			856	naloxone	46.1642
857	ormetoprim	65.5937			857	flavanone	46.1464
858	androstanol	65.5086			858	nilotinib	46.0742
859	amylocaine	65.4135			859	thiothixene	46.06
860	naloxone	65.3879			860	ecopipam	46.0595
861	hexylresorcinol	65.3303			861	methimazole	45.9931
862	BML-ST330	65.328			862	CO-101244	45.99
863	isamoltan	65.2563			863	rifapentine	45.9443
864	fatostatin	65.2493			864	torasemide	45.8902
865	enzastaurin	65.2485			865	maprotiline	45.847
866	nefazodone	65.1688			866	tacrine	45.8109
867	pterostilbene	65.1405			867	SB-200646	45.7966
868	BRD-A93048969	65.1035			868	U-0124	45.7707
869	dorsomorphin	65.0658			869	S-14506	45.769
870	bupropion	65.0518			870	givinostat	45.7339
871	phenformin	64.9703			871	ifenprodil	45.6907
872	linezolid	64.9265			872	daunorubicin	45.6906
873	chlorpromazine	64.9164			873	chelidonine	45.6851
874	penfluridol	64.8678			874	dihydro-7-desacetyldeoxygedunin	45.6829
875	AMN-082	64.8514			875	BRD-K39187410	45.6095
876	cerivastatin	64.8417			876	zeranol	45.6035
877	L-152804	64.7719			877	MDL-72832	45.5524
878	curcumin	64.7162			878	andarine	45.5367
879	YM-976	64.7085			879	SU-6656	45.4519
880	podophyllotoxin	64.6825			880	quinidine	45.3791
881	SU-11652	64.5948			881	equilin	45.3234
882	paclitaxel	64.5823			882	cefalexin	45.2997
883	tacrolimus	64.5076			883	FIT	45.2563
884	lonidamine	64.414			884	BRD-K66896231	45.2188
885	azacyclonol	64.4121			885	BAPTA-AM	45.1993
886	GSK-461364	64.3904			886	aloisine	45.1817
887	BRD-A54632525	64.3486			887	tolcapone	45.1194
888	eicosadienoic-acid	64.3411			888	AMN-082	45.0941
889	pancuronium	64.3304			889	BRD-K66782112	45.0512
890	guanfacine	64.2996			890	LY-303511	45.0109
891	AG-490	64.2949			891	norethindrone	44.9998
892	BX-795	64.268			892	5-methoxytryptamine	44.995
893	ZD-2079	64.2665			893	oxibendazole	44.9869
894	delcorine	64.2074			894	Y-27632	44.9171
895	arecaidine	64.1799			895	ebselen	44.9101
896	belinostat	64.1777			896	kynuramine	44.8901
897	BRL-52537	64.1702			897	tyrphostin-A9	44.8181
898	eudesmic-acid	64.045			898	tivozanib	44.7662
899	phenacetin	64.014			899	NNC-711	44.7415
900	estrone	64.0006			900	gestrinone	44.7388
901	topotecan	63.9783			901	NNC-05-2090	44.7197
902	finasteride	63.9545			902	scriptaid	44.674
903	ergocornine	63.8805			903	tropicamide	44.6649
904	SB-216641	63.8468			904	PAC-1	44.6642
905	NVP-AUY922	63.8117			905	selegiline	44.5688
906	GSK-3-inhibitor-IX	63.7868			906	catechin	44.4569
907	betamethasone	63.6767			907	17-beta-estradiol	44.4271
908	benzamil	63.671			908	BRD-A07614565	44.1917
909	SQ-22536	63.6407			909	glycocholic-acid	44.1666
910	cilostazol	63.6402			910	JWE-035	44.1558
911	primaquine	63.636			911	FG-7142	44.1503
912	thioridazine	63.6342			912	BRD-K52219182	44.1058
913	5-iodotubercidin	63.6311			913	chlorambucil	43.9743
914	mitoxantrone	63.6233			914	ZM-323881	43.9492
915	pipamperone	63.6122			915	GR-206	43.8791
916	hydrocortisone	63.5634			916	argatroban	43.7987
917	homosalate	63.5195			917	RO-3306	43.7733
918	ZM-323881	63.514			918	tetrahydrobiopterin	43.7575
919	serdemetan	63.491			919	thiotepa	43.736
920	PHTPP	63.4186			920	purvalanol-b	43.6736
921	quinine	63.4166			921	theophylline	43.6007
922	indole	63.4159			922	dihydroxyphenylglycine	43.5725
923	methylnorlichexanthone	63.4114			923	alpha-estradiol	43.5681
924	BIBU-1361	63.3895			924	NSC-94258	43.5652
925	fulvestrant	63.3606			925	CDK2-5-inhibitor	43.5165
926	BRD-K88761633	63.2985			926	benazepril	43.336
927	taxifolin	63.2915			927	propoxycaine	43.3207
928	BRD-A16820783	63.2354			928	nikkomycin	43.2757
929	glycodeoxycholic-acid	63.1904			929	GW-5074	43.2656
930	SR-27897	63.1715			930	BRD-K55186349	43.2298
931	WAY-170523	63.1437			931	norethindrone	43.1866
932	ranitidine	63.1161			932	tyrphostin-51	43.1462
933	CAY-10618	63.0715			933	amthamine	43.1316
934	urapidil	63.0682			934	nifurtimox	43.0865
935	trichostatin-a	63.0655			935	quipazine	43.0693
936	tyrphostin-A9	63.0476			936	hydroxyfasudil	43.0663
937	vinblastine	63.0434			937	prima-1-met	43.0638
938	argatroban	63.0359			938	CGP-60474	42.9869
939	BH3I-1	63.0238			939	NNC-63-0532	42.9661
940	milrinone	63.006			940	coumestrol	42.9031
941	ZK-164015	62.997			941	WZ-3146	42.8912
942	selegiline	62.9921			942	etoposide	42.8369
943	SB-415286	62.9915			943	eplerenone	42.8305
944	huperzine-a	62.9897			944	diphemanil	42.7229
945	cromoglicic-acid	62.9788			945	fatostatin	42.6925
946	MY-5445	62.9659			946	rosiglitazone	42.6431
947	synephrine	62.9209			947	arcyriaflavin-a	42.6105
948	BRD-K61463582	62.8996			948	estradiol-valerate	42.5894
949	tropisetron	62.8431			949	L-165041	42.5592
950	tosyl-phenylalanyl-chloromethyl-ketone	62.8356			950	ivachtin	42.5418
951	puromycin	62.8074			951	bisindolylmaleimide	42.5041
952	rilmenidine	62.7857			952	LE-300	42.3107
953	vardenafil	62.7853			953	flurofamide	42.2855
954	QL-X-138	62.7831			954	hispidin	42.2356
955	KU-C103443N	62.777			955	flupentixol	42.2267
956	VU-0400071-3	62.7623			956	tracazolate	42.2156
957	tiagabine	62.7594			957	SA-792987	42.2071
958	emodic-acid	62.7116			958	BRD-K06956503	42.1582
959	secoisolariciresinol	62.6935			959	benzylpenicillin	42.1476
960	benzo(a)pyrene	62.6726			960	salubrinal	42.0787
961	EMF-bca1-57	62.6628			961	granisetron	42.0534
962	clebopride	62.6625			962	ispinesib	41.9511
963	VU-0400195-3	62.6356			963	phenylbutazone	41.8973
964	VU-0420363-1	62.6278			964	bithionol	41.8194
965	GW-0742	62.6162			965	flumazenil	41.8122
966	levonorgestrel	62.5065			966	formoterol	41.8021
967	digoxin	62.4575			967	tozasertib	41.7785
968	RS-45041-190	62.4279			968	FR-180204	41.7749
969	TAS-301	62.4104			969	glycodeoxycholic-acid	41.7485
970	fluprostenol	62.4049			970	budesonide	41.7066
971	ketoconazole	62.3506			971	diethyltoluamide	41.6357
972	huperzine-a	62.3272			972	methylprednisolone	41.6306
973	SKF-81297	62.3262			973	r(-)-propylnorapomorphine	41.6291
974	sertraline	62.2892			974	azasetron	41.5787
975	Ala-Ala-Phe-CMK	62.2815			975	nortriptyline	41.574
976	formestane	62.2726			976	D-4476	41.5424
977	trioxsalen	62.2492			977	EXO-1	41.4965
978	teniposide	62.197			978	CGP-52432	41.4888
979	cycloheximide	62.1667			979	SU-11652	41.476
980	givinostat	62.1368			980	BRD-K61463582	41.4756
981	linoleamide	62.0957			981	mercaptopurine	41.4358
982	forskolin	62.0431			982	westcort	41.3453
983	saclofen	62.0312			983	PNU-96415E	41.2528
984	ethinylestradiol	62.0144			984	GW-5074	41.2331
985	triclabendazole	62.0041			985	XMD-1150	41.1775
986	tacrolimus	62.0028			986	galantamine	41.1737
987	bisindolylmaleimide	61.9812			987	RHO-kinase-inhibitor-III[rockout]	41.1153
988	mirin	61.9799			988	BRD-K59222562	41.0819
989	tandutinib	61.9602			989	NCS-382	41.0448
990	candesartan	61.9593			990	BRD-K28680267	41.0258
991	amcinonide	61.882			991	ethinylestradiol	40.898
992	troglitazone	61.7774			992	oligomycin-a	40.893
993	mometasone	61.7695			993	resmethrin	40.8826
994	cisapride	61.76			994	L-690488	40.7834
995	SAL-1	61.752			995	oleylethanolamide	40.7474
996	meptazinol	61.7376			996	DPO-1	40.6223
997	zolpidem	61.701			997	triamcinolone	40.5071
998	pinocembrin	61.6772			998	GR-144053	40.5023
999	T-98475	61.6747			999	secoisolariciresinol	40.4924
1000	mestanolone	61.6643			1000	fluoropyruvate	40.4042
1001	immepip	61.5905			1001	monastrol	40.3815
1002	RO-60-0175	61.4383			1002	dichlorobenzamil	40.2992
1003	GBR-13069	61.3983			1003	torin-2	40.2872
1004	CAY-10415	61.3652			1004	NSC-693868	40.1294
1005	DCEBIO	61.119			1005	GW-501516	40.1177
1006	BRD-K34437622	61.0808			1006	sulpiride	40.042
1007	mycophenolate-mofetil	61.0433			1007	foliosidine	40.0056
1008	AG-494	61.0185			1008	siguazodan	39.9635
1009	ML-3163	61.0049			1009	naltrexone	39.9432
1010	fraxetin	60.9577			1010	AG-879	39.9152
1011	L-701252	60.9502			1011	alitretinoin	39.8625
1012	GTP-14564	60.9102			1012	formoterol	39.8389
1013	dibenzoylmethane	60.7845			1013	clomifene	39.8174
1014	tamoxifen	60.7708			1014	TFMPP	39.7905
1015	idebenone	60.7655			1015	antimycin-a	39.7872
1016	acetylcholine	60.7419			1016	1,2-dichlorobenzene	39.7251
1017	carmofur	60.7262			1017	ambelline	39.6955
1018	colforsin	60.6183			1018	purvalanol-a	39.687
1019	FK-888	60.5777			1019	carbidopa	39.6549
1020	CCMQ	60.5737			1020	luzindole	39.6504
1021	phenylbutazone	60.5188			1021	CAY-10415	39.6378
1022	tropisetron	60.4857			1022	candesartan	39.6048
1023	TGX-221	60.4458			1023	byssochlamic-acid	39.5921
1024	tranilast	60.4306			1024	SA-792574	39.5691
1025	docetaxel	60.4037			1025	BU-224	39.5248
1026	JNJ-7706621	60.3826			1026	acetyl-farnesyl-cysteine	39.4942
1027	hydrastine	60.3642			1027	azathioprine	39.4406
1028	RS-79948	60.3092			1028	ML-3163	39.3976
1029	TTNPB	60.2675			1029	BRD-K20168484	39.3503
1030	rifapentine	60.21			1030	vecuronium	39.2342
1031	BRD-K66896231	60.0757			1031	trazodone	39.2126
1032	chlordiazepoxide	60.0667			1032	caffeic-acid	39.2003
1033	clotrimazole	60.045			1033	chlorprothixene	39.181
1034	VU-0418946-1	60.0404			1034	VX-745	39.1786
1035	fluocinolone	60.0244			1035	propentofylline	39.1619
1036	boldine	60.0053			1036	erythromycin	39.1413
1037	methysergide	60.0016			1037	meclofenamic-acid	39.1264
1038	benzbromarone	59.9812			1038	triacsin-c	39.0912
1039	timolol	59.9449			1039	ritodrine	39.0873
1040	bergenin	59.9418			1040	KU-C103871	39.0663
1041	peucedanin	59.9266			1041	niridazole	38.8977
1042	SB-216763	59.8973			1042	cefazolin	38.8497
1043	avrainvillamide-analog-6	59.8738			1043	cefoxitin	38.8178
1044	lisuride	59.8671			1044	BRL-54443	38.8176
1045	voriconazole	59.8654			1045	dextromethorphan	38.8035
1046	norgestrel	59.8626			1046	GW-405833	38.7931
1047	l-stepholidine	59.8498			1047	lysergol	38.7182
1048	testosterone	59.8163			1048	triflupromazine	38.7044
1049	anpirtoline	59.81			1049	honokiol	38.6623
1050	LFM-A13	59.7537			1050	brivanib	38.6213
1051	BRD-K39187410	59.7223			1051	mesulergine	38.6202
1052	larixinic-acid	59.6709			1052	mecillinam	38.6053
1053	propylpyrazole	59.5182			1053	ZM-241385	38.5689
1054	clofarabine	59.4808			1054	bucladesine	38.5586
1055	quinidine	59.4355			1055	naproxol	38.5508
1056	PD-169316	59.4232			1056	VUF-5681	38.5252
1057	cyclosporin-a	59.4184			1057	clotrimazole	38.5112
1058	depomedrol	59.4114			1058	propafenone	38.5081
1059	prima-1-met	59.3581			1059	A-443644	38.488
1060	BMS-754807	59.3256			1060	FGIN-1-43	38.4507
1061	prunetin	59.317			1061	VX-702	38.4095
1062	osthol	59.2827			1062	ciclacillin	38.3519
1063	naltrindole	59.2112			1063	EHNA	38.276
1064	dephostatin	59.1026			1064	LY-344864	38.1527
1065	physostigmine	59.0582			1065	BRD-A17664363	38.1093
1066	zosuquidar	59.0166			1066	cisapride	38.0946
1067	tenovins	58.9756			1067	pravastatin	38.0028
1068	tyrphostin-AG-126	58.9398			1068	metronidazole	37.9793
1069	olaparib	58.9154			1069	BML-ST330	37.9621
1070	LY-278584	58.8833			1070	benactyzine	37.9515
1071	LY-255283	58.8698			1071	forskolin	37.9283
1072	TCS-359	58.8254			1072	L-694247	37.9255
1073	PJ-34	58.8251			1073	epirizole	37.8849
1074	chenodeoxycholic-acid	58.8186			1074	naloxone	37.7783
1075	naringenin	58.7967			1075	tranylcypromine	37.7724
1076	BRD-K45031696	58.7353			1076	prednisolone	37.6979
1077	cinacalcet	58.7263			1077	BX-795	37.6816
1078	methylergometrine	58.6614			1078	ozagrel	37.6348
1079	amantadine	58.66			1079	azacyclonol	37.6253
1080	T-0070907	58.6398			1080	MEK1-2-inhibitor	37.6175
1081	GW-9662	58.6219			1081	alfacalcidol	37.5889
1082	betamethasone	58.618			1082	yohimbine	37.5856
1083	buspirone	58.5981			1083	bendroflumethiazide	37.5136
1084	pheniramine	58.5913			1084	gabazine	37.4743
1085	DR-2313	58.5796			1085	GANT-61	37.4618
1086	tolmetin	58.5076			1086	sulindac	37.4602
1087	Merck60	58.4774			1087	dictamnine	37.429
1088	aminopurvalanol-a	58.4409			1088	darinaparsin	37.3474
1089	doxepin	58.4069			1089	BRD-K61106942	37.2408
1090	naringin	58.3781			1090	mitoxantrone	37.2364
1091	fludarabine	58.3625			1091	meptazinol	37.2323
1092	SB-205607	58.3594			1092	isoflupredone	37.1356
1093	splitomycin	58.3196			1093	reichstein	37.1018
1094	loreclezole	58.2251			1094	salvinorin-a	37.0521
1095	ofloxacin	58.0702			1095	carbenoxolone	37.0392
1096	SJ-172550	58.0544			1096	mestanolone	37.0278
1097	pazufloxacin	58.0157			1097	cortisone	37.0177
1098	HG-6-64-01	57.9938			1098	austricine	37.0086
1099	sulpiride	57.9815			1099	U-0126	36.9647
1100	bulleyaconitine-a	57.9629			1100	mepyramine	36.9307
1101	buphenine	57.9531			1101	tranilast	36.925
1102	NCS-382	57.9481			1102	m-chlorophenylbiguanide	36.8633
1103	HY-11007	57.9473			1103	rhamnetin	36.7515
1104	MDL-28170	57.9016			1104	chlortetracycline	36.7473
1105	PNU-120596	57.8911			1105	tolmetin	36.7153
1106	dubinidine	57.8457			1106	idarubicin	36.667
1107	AM-404	57.7376			1107	BMS-182874	36.6513
1108	omeprazole	57.7289			1108	anpirtoline	36.6409
1109	ICI-89406	57.6744			1109	thiazolidinecarboxylic-acid	36.6404
1110	floxuridine	57.5497			1110	GW-9508	36.5406
1111	midostaurin	57.5235			1111	equol	36.4897
1112	ponalrestat	57.5103			1112	pirarubicin	36.4702
1113	SU-11274	57.5086			1113	triptolide	36.4376
1114	TTNPB	57.4978			1114	phenelzine	36.4071
1115	metanephrine	57.4768			1115	procainamide	36.3915
1116	edrophonium	57.4679			1116	quinapril	36.3517
1117	abiraterone	57.4486			1117	doxepin	36.348
1118	doxorubicin	57.4334			1118	phenylbutyrate	36.3308
1119	meclocycline	57.403			1119	olvanil	36.3281
1120	CGP-53353	57.3564			1120	acebutolol	36.3264
1121	HC-toxin	57.3159			1121	oxybenzone	36.2545
1122	coumestrol	57.2303			1122	nicergoline	36.2439
1123	RO-10-5824	57.2247			1123	BAY-11-7821	36.1707
1124	PIT	57.08			1124	gamma-linolenic-acid	36.1097
1125	REV-5901	57.0704			1125	GS-39783	36.0668
1126	epitestosterone	57.0256			1126	cediranib	36.0547
1127	biotin	56.975			1127	pifithrin	36.0415
1128	noretynodrel	56.8991			1128	tosufloxacin	36.0402
1129	salbutamol	56.7184			1129	tomelukast	36.0097
1130	amiodarone	56.6878			1130	eudesmic-acid	35.9471
1131	maprotiline	56.6872			1131	AICA-ribonucleotide	35.9115
1132	tosufloxacin	56.6693			1132	pyroxamide	35.8788
1133	L-BSO	56.6286			1133	BRD-K54331210	35.8708
1134	phenolphthalein	56.6114			1134	cilostamide	35.8473
1135	sorafenib	56.6089			1135	dactinomycin	35.834
1136	nitazoxanide	56.5706			1136	cyanopindolol	35.7424
1137	SRT-1720	56.5426			1137	pirlindole	35.6826
1138	tomelukast	56.5135			1138	hexylcaine	35.659
1139	imperatorin	56.3761			1139	coumaric-acid	35.6495
1140	ambroxol	56.3755			1140	olmesartan	35.6069
1141	BAX-channel-blocker	56.1309			1141	BRD-K21009077	35.5823
1142	AM-281	56.1225			1142	cyclopamine	35.5242
1143	penitrem-a	56.1061			1143	quinpirole	35.5068
1144	ramipril	56.0228			1144	gingerol	35.4995
1145	hexamethyleneamiloride	55.9858			1145	U-46619	35.4882
1146	ipratropium	55.9358			1146	moclobemide	35.4783
1147	BRD-A61599461	55.9291			1147	terreic-acid	35.4538
1148	doxepin	55.8087			1148	ITE	35.4411
1149	doxepin	55.7789			1149	famciclovir	35.3748
1150	dexchlorpheniramine	55.7594			1150	linoleic-acid	35.3365
1151	LY-16350	55.6648			1151	amantadine	35.3085
1152	fluperlapine	55.6521			1152	ribavirin	35.2765
1153	clofibric-acid	55.6513			1153	benperidol	35.1524
1154	PCO-400	55.6366			1154	PRL-3-inhibitor-I	35.0855
1155	triflupromazine	55.6323			1155	phentolamine	35.0848
1156	ABT-737	55.6155			1156	hesperidin	35.0846
1157	clocortolone	55.5786			1157	tropisetron	35.0801
1158	carvedilol	55.5369			1158	formestane	35.0657
1159	GW-5074	55.5093			1159	lylamine	35.0483
1160	mosapride	55.4688			1160	NU-1025	35.0405
1161	estradiol	55.4595			1161	BRD-K98297262	34.9825
1162	tranilast	55.4537			1162	dihydrosamidin	34.9405
1163	BRD-K14609189	55.3784			1163	solanine	34.9333
1164	griseofulvin	55.3595			1164	auraptene	34.9273
1165	SB-225002	55.3452			1165	H-9	34.9273
1166	terconazole	55.3071			1166	epibatidine	34.9149
1167	thioperamide	55.2648			1167	tenofovir	34.9054
1168	tremorine	55.1836			1168	myriocin	34.8238
1169	BRD-K64835161	55.1681			1169	linoleamide	34.8229
1170	flunarizine	55.104			1170	acamprosate	34.8195
1171	solifenacin	55.0865			1171	everolimus	34.7714
1172	tamibarotene	55.0712			1172	protein-tyrosine-phosphatase-inhibitor-IV	34.6959
1173	mifepristone	55.0536			1173	dibenzepin	34.6481
1174	nomegestrol	55.0434			1174	ropinirole	34.6372
1175	WYE-354	55.0417			1175	eriodictyol	34.6206
1176	ivermectin	55.0306			1176	tetradecylthioacetic-acid	34.5877
1177	rimexolone	55.0153			1177	GW-3965	34.5204
1178	NCH-51	55.0128			1178	3-amino-benzamide	34.436
1179	yohimbine	54.9819			1179	cromakalim	34.4198
1180	galantamine	54.9452			1180	alverine	34.2767
1181	aloisine	54.9015			1181	thiorphan	34.2526
1182	valdecoxib	54.8334			1182	cinanserin	34.2334
1183	pazopanib	54.8194			1183	tyrphostin	34.2322
1184	zardaverine	54.778			1184	tyrphostin-AG-538	34.2155
1185	ST-638	54.7499			1185	methapyrilene	34.2085
1186	III606050	54.7403			1186	W-5	34.1745
1187	otenzepad	54.7109			1187	T-0156	34.1502
1188	paxilline	54.6879			1188	GSK-3-inhibitor-II	34.109
1189	orlistat	54.6382			1189	isoeugenol	34.0948
1190	raloxifene	54.6356			1190	BRD-A41630653	34.0941
1191	ZM-241385	54.6152			1191	fluticasone	34.0601
1192	LY-225910	54.6146			1192	SB-415286	34.0572
1193	amisulpride	54.5444			1193	pramipexole	34.0556
1194	SB-239063	54.5361			1194	tremorine	34.0467
1195	finasteride	54.5271			1195	cinchonine	34.0315
1196	naproxen	54.525			1196	NECA	34.0146
1197	huperzine-a	54.4084			1197	BRD-K27074404	34.0119
1198	cetirizine	54.4003			1198	L-655708	33.9851
1199	desoxycorticosterone	54.3851			1199	adipiodone	33.9587
1200	oxantel	54.3721			1200	ST-638	33.8838
1201	DAPT-GSI-IX	54.3641			1201	cardiogenol-c	33.8148
1202	floxuridine	54.2545			1202	dexamethasone	33.7109
1203	CGP-20712	54.2347			1203	ponalrestat	33.691
1204	ZD-7114	54.2337			1204	pyrazinamide	33.674
1205	SDZ-WAG-994	54.191			1205	oxymetholone	33.6468
1206	imipramine	54.1787			1206	WZ-4002	33.61
1207	anandamide	54.1467			1207	oxyphenonium	33.6092
1208	SRC-kinase-inhibitor-II	54.1353			1208	cefatrizine	33.5872
1209	OSI-027	54.0772			1209	tramadol	33.5672
1210	CGP-60474	54.0638			1210	hydrocortisone	33.5551
1211	amthamine	54.0631			1211	emodic-acid	33.5464
1212	tipifarnib-P2	54.0547			1212	DUP-697	33.5251
1213	norethindrone	54.0415			1213	dipivefrine	33.4927
1214	moracizine	54.0213			1214	montelukast	33.3882
1215	liothyronine	53.9916			1215	tyrphostin-AG-556	33.3745
1216	aristolochic-acid	53.9172			1216	BRD-K56658166	33.3673
1217	galantamine	53.889			1217	mefenamic-acid	33.3326
1218	meclofenamic-acid	53.8423			1218	HY-11007	33.3178
1219	MK-5108	53.8199			1219	voriconazole	33.313
1220	sulfinpyrazone	53.818			1220	BRD-K77690805	33.2864
1221	guaifenesin	53.7459			1221	RU-24969	33.2526
1222	mibefradil	53.7321			1222	bromocriptine	33.1413
1223	BRD-K14048378	53.6693			1223	T-0901317	33.1338
1224	fenbendazole	53.6506			1224	TTNPB	33.1173
1225	O-1918	53.5551			1225	methoprene-acid	33.0546
1226	edaravone	53.52			1226	PAC-1	33.0516
1227	linifanib	53.4921			1227	naproxen	33.0294
1228	forskolin	53.4457			1228	pinacidil	32.9256
1229	SDM25N	53.4043			1229	bezafibrate	32.8933
1230	cyclosporin-a	53.3972			1230	BRD-K48974000	32.8785
1231	GS-39783	53.3814			1231	pirenzepine	32.8473
1232	itraconazole	53.354			1232	PIT	32.8393
1233	everolimus	53.2546			1233	febuxostat	32.83
1234	lasalocid	53.2284			1234	zibotentan	32.7954
1235	repaglinide	53.191			1235	amitriptyline	32.7909
1236	ciprofibrate	53.1529			1236	droperidol	32.7722
1237	tyrphostin-46	53.1465			1237	danusertib	32.7611
1238	atomoxetine	53.1235			1238	fasudil	32.7584
1239	teicoplanin	53.0766			1239	gibberellic-acid	32.7512
1240	fludroxycortide	53.0296			1240	triciribine	32.6356
1241	cilomilast	53.0224			1241	levomepromazine	32.5986
1242	gamma-linolenic-acid	52.9745			1242	icariin	32.5982
1243	6-aminochrysene	52.9238			1243	hydrocortisone	32.5676
1244	BRD-A83255679	52.8869			1244	ibuprofen	32.5627
1245	pregnenolone	52.8702			1245	rifaximin	32.4831
1246	RO-3306	52.8675			1246	reboxetine	32.4408
1247	olomoucine	52.8395			1247	GR-113808	32.4401
1248	CCCP	52.836			1248	rifampicin	32.4199
1249	zolmitriptan	52.8223			1249	fludarabine	32.3618
1250	ozagrel	52.8149			1250	fludrocortisone	32.2939
1251	3-matida	52.8146			1251	scopolamine	32.2802
1252	nonoxynol-9	52.812			1252	gatifloxacin	32.2727
1253	glibenclamide	52.8075			1253	ZM-306416	32.2676
1254	BRD-K52219182	52.7945			1254	daunorubicin	32.2476
1255	dihydrosamidin	52.7905			1255	AR-A014418	32.2375
1256	SB-203580	52.7686			1256	CCCP	32.1395
1257	JZL-184	52.7199			1257	cinacalcet	32.0972
1258	SB-206553	52.6868			1258	calyculin	31.9546
1259	epirizole	52.6247			1259	IKK-16	31.9489
1260	apoptosis-activator-II	52.5872			1260	oleoylethanolamide	31.9005
1261	scopolamine	52.5303			1261	fluticasone	31.8516
1262	morphothebaine	52.5056			1262	orantinib	31.7735
1263	GW-6471	52.4994			1263	BRD-K76211160	31.7417
1264	oxybenzone	52.4946			1264	CGP-20712	31.7047
1265	GW-4064	52.4228			1265	sorafenib	31.685
1266	n-arachidonyl-GABA	52.4021			1266	nimodipine	31.663
1267	EMD-66684	52.3983			1267	lobendazole	31.6425
1268	leu-enkephalin	52.3695			1268	yohimbine	31.5824
1269	BAY-59-3074	52.3663			1269	cytochalasin-b	31.5366
1270	SIB-1757	52.318			1270	biotin	31.527
1271	pifithrin-alpha	52.2494			1271	practolol	31.5021
1272	rifampicin	52.2291			1272	ABT-737	31.4884
1273	gemcitabine	52.1739			1273	CAY-10578	31.4865
1274	17-hydroxyprogesterone-caproate	52.1593			1274	asiatic-acid	31.4341
1275	BIX-01338	52.1351			1275	amlexanox	31.362
1276	BMS-536924	52.104			1276	5'-guanidinonaltrindole	31.3188
1277	chlorphensin	52.1009			1277	VU-0413807-2	31.2678
1278	resmethrin	52.0928			1278	siguazodan	31.266
1279	ticlopidine	52.0613			1279	scopolamine	31.2506
1280	U-99194	52.0559			1280	dexamethasone	31.2382
1281	thiazolidinecarboxylic-acid	52.0162			1281	DH-97	31.2358
1282	D-64406	52.007			1282	ranitidine	31.2259
1283	rilmenidine	51.9796			1283	iobenguane	31.201
1284	linsitinib	51.8985			1284	meropenem	31.195
1285	JAK3-inhibitor-I	51.8889			1285	CGP-13501	31.1739
1286	terguride	51.8665			1286	desoxycorticosterone	31.1672
1287	danazol	51.8593			1287	BIBU-1361	31.1621
1288	U0126	51.8433			1288	fursultiamine	31.161
1289	SR-95639A	51.8406			1289	danazol	31.1171
1290	norgestimate	51.7987			1290	PD-169316	31.1048
1291	ciglitazone	51.793			1291	MPEP	31.1042
1292	methyl-angolensate	51.7443			1292	fluphenazine	31.0487
1293	hymecromone	51.7039			1293	FR-122047	30.9924
1294	BRD-K28452084	51.6605			1294	5-nonyloxytryptamine	30.9644
1295	azasetron	51.6323			1295	TCS-359	30.9517
1296	troxipide	51.6099			1296	SU-4312	30.9284
1297	foliosidine	51.5948			1297	ruxolitinib	30.9232
1298	gemfibrozil	51.5669			1298	ropivacaine	30.9132
1299	GR-46611	51.5487			1299	tosyllysyl-chloromethyl-ketone	30.798
1300	pidotimod	51.5483			1300	SB-205384	30.7719
1301	zonisamide	51.5089			1301	lasalocid	30.7537
1302	ICI-204448	51.4605			1302	SKF-89976A	30.7401
1303	lenalidomide	51.4509			1303	alimemazine	30.7363
1304	naloxone	51.4322			1304	PRE-084	30.725
1305	RS-16566	51.4314			1305	treprostinil	30.7064
1306	FPL-64176	51.3854			1306	scopolamine	30.704
1307	PSB-36	51.3109			1307	GR-32191	30.6575
1308	ipsapirone	51.278			1308	PTB1	30.6565
1309	STO-609	51.2759			1309	L-732138	30.6541
1310	WT-171	51.2085			1310	entacapone	30.6526
1311	PHCCC	51.2059			1311	CGP-57380	30.6476
1312	tyrphostin-AG-494	51.1698			1312	rolipram	30.6232
1313	ruxolitinib	51.1626			1313	BRD-K24127443	30.6216
1314	temefos	51.1625			1314	vesamicol	30.5867
1315	ethinyl-estradiol	51.1446			1315	pentylenetetrazol	30.5499
1316	metergoline	51.0927			1316	leucodin	30.5385
1317	BMS-641988	51.0285			1317	STO-609	30.4983
1318	FR-139317	51.0101			1318	dorsomorphin	30.4853
1319	androstenedione	50.998			1319	corynanthine	30.4811
1320	QW-BI-011	50.9861			1320	BRL-37344	30.4681
1321	lobaric-acid	50.9849			1321	pregnenolone	30.4679
1322	alfaxalone	50.9669			1322	crizotinib	30.459
1323	ergometrine	50.892			1323	finasteride	30.4555
1324	tetrahydrobiopterin	50.8544			1324	AZD-7762	30.4131
1325	meropenem	50.829			1325	desmethylclozapine	30.3134
1326	bifemelane	50.7992			1326	lapatinib	30.2998
1327	L-803087	50.755			1327	staurosporine	30.2854
1328	3,3'-diindolylmethane	50.7267			1328	mycophenolate-mofetil	30.2455
1329	cladribine	50.7063			1329	pravastatin	30.2379
1330	nicotine	50.6087			1330	IWR-1-ENDO	30.1604
1331	dantron	50.544			1331	NVP-TAE684	30.1593
1332	dehydrocholic-acid	50.478			1332	YM-298198	30.1546
1333	roscovitine	50.4635			1333	esculin	30.1439
1334	GR-159897	50.4614			1334	FK-888	30.1225
1335	altretamine	50.4399			1335	lobelanidine	30.1113
1336	SANT-1	50.4151			1336	tenoxicam	30.0986
1337	GYKI-52466	50.4032			1337	fluocinonide	30.0549
1338	mefenamic-acid	50.3398			1338	quinisocaine	30.0466
1339	BRD-K47448802	50.2799			1339	ethylestrenol	29.9604
1340	T-0901317	50.2723			1340	GR-89696	29.9418
1341	FIT	50.2347			1341	quercetagetin	29.937
1342	RK-682	50.234			1342	L-655240	29.8486
1343	tipifarnib	50.2332			1343	flufenamic-acid	29.8466
1344	oxybuprocaine	50.2271			1344	1-phenylbiguanide	29.8203
1345	ramipril	50.2194			1345	BRD-K55055802	29.7976
1346	raltegravir	50.204			1346	mesna	29.7754
1347	tetramethylsilane	50.1986			1347	hemado	29.7678
1348	AGK-2	50.1558			1348	rutin	29.696
1349	chromanol	50.101			1349	ibudilast	29.6673
1350	SCH-58261	50.0444			1350	cortisone	29.5773
1351	PD-198306	49.9549			1351	JAK3-inhibitor-I	29.5441
1352	oleanolic-acid	49.9317			1352	BML-257	29.5177
1353	enalapril	49.9244			1353	GR-46611	29.4654
1354	avrainvillamide-analog-1	49.9164			1354	reserpic-acid	29.4306
1355	tolazoline	49.9092			1355	JAK3-inhibitor-VI	29.3913
1356	PF-543	49.8679			1356	CMPD-1	29.3372
1357	NAS-181	49.8645			1357	prothionamide	29.3111
1358	indatraline	49.8475			1358	RS-79948	29.1839
1359	trimetozine	49.8158			1359	anastrozole	29.1622
1360	dehydroisoandosterone	49.7956			1360	tyrphostin-AG-1296	29.1251
1361	alvocidib	49.7714			1361	loteprednol	29.1024
1362	verrucarin-a	49.757			1362	somatostatin	29.0574
1363	XMD-892	49.7342			1363	pinacidil	29.0026
1364	hyperforin	49.7313			1364	chloroquine	28.9993
1365	marmesin	49.7177			1365	BRD-K14048378	28.9912
1366	sarmentogenin	49.5755			1366	ibuprofen	28.9778
1367	tyrphostin	49.5704			1367	SB-203186	28.9397
1368	nimesulide	49.5688			1368	AVA	28.9354
1369	CAY-10585	49.5284			1369	quipazine	28.924
1370	danusertib	49.4862			1370	fluvoxamine	28.8861
1371	BU-226	49.4738			1371	IKK-2-inhibitor	28.854
1372	diphenoxylate	49.4641			1372	PD-0325901	28.8487
1373	AZ-628	49.4109			1373	piretanide	28.7939
1374	baeomycesic-acid	49.4036			1374	irsogladine	28.7866
1375	quinpirole	49.3637			1375	sulmazole	28.6745
1376	alimemazine	49.2325			1376	BRL-15572	28.5891
1377	IKK-16	49.2315			1377	6-aminochrysene	28.4623
1378	dimercaptosuccinic-acid	49.09			1378	aristolochic-acid	28.4544
1379	thiethylperazine	49.0639			1379	diethylcarbamazine	28.3288
1380	isradipine	49.0046			1380	YK-4279	28.3282
1381	neurodazine	48.9708			1381	midostaurin	28.3163
1382	amiodarone	48.9512			1382	UK-356618	28.2818
1383	JTE-013	48.9026			1383	RO-60-0175	28.245
1384	BRD-K16618170	48.8799			1384	MK-5108	28.1797
1385	BMS-191011	48.866			1385	testosterone	28.1793
1386	strychnine	48.8377			1386	immethridine	28.1516
1387	tocainide	48.8375			1387	deracoxib	28.1355
1388	bepridil	48.8036			1388	depudecin	28.1267
1389	mestinon	48.7867			1389	aminogenistein	28.0792
1390	DCPIB	48.75			1390	lupanine	28.0706
1391	methocarbamol	48.6773			1391	diphenhydramine	27.9831
1392	phenprobamate	48.6696			1392	molindone	27.9638
1393	idarubicin	48.6365			1393	pazufloxacin	27.9412
1394	busulfan	48.6012			1394	estradiol	27.8523
1395	CP-94253	48.5934			1395	noreleagnine	27.8292
1396	cholic-acid	48.5756			1396	GW-311616	27.7862
1397	4-(2-Amino-ethyl)-benzenesulfonamide	48.5546			1397	nadolol	27.7651
1398	tetracycline	48.5214			1398	JAK3-Inhibitor-II	27.7472
1399	dihydroergotamine	48.5084			1399	metanephrine	27.7138
1400	phenazone	48.4765			1400	chromanol	27.7048
1401	PSB-069	48.3932			1401	EBPC	27.701
1402	bifonazole	48.363			1402	parachlorophenol	27.6395
1403	o-3M3FBS	48.3548			1403	LY-288513	27.6223
1404	BRD-K34608650	48.3356			1404	RU-28318	27.5821
1405	BIIB021	48.3242			1405	BRD-A05680309	27.5248
1406	PD-98059	48.2638			1406	2-(biphenyl-4-ylsulfonamido)pentanedioic-acid	27.4951
1407	BRL-50481	48.2634			1407	MDL-29951	27.4939
1408	R-96544	48.2497			1408	fluocinolone	27.4723
1409	cytarabine	48.2416			1409	lobaric-acid	27.4539
1410	BIX-01294	48.2269			1410	levocetirizine	27.4369
1411	valsartan	48.1772			1411	fluperlapine	27.3831
1412	methyllidocaine	48.1191			1412	evodiamine	27.3799
1413	altanserin	48.0828			1413	dicyclohexylurea	27.3728
1414	MLN-8054	48.0789			1414	quizartinib	27.3003
1415	epothilone	48.0659			1415	etomoxir	27.2976
1416	canrenoic-acid	48.0584			1416	mirtazapine	27.2503
1417	dipropyl-dopamine	48.0355			1417	naringenin	27.2123
1418	norketamine	48.0327			1418	estriol	27.0981
1419	QX-222	48.0065			1419	hydrocotarnine	27.0935
1420	laudanosine	48.0054			1420	rosuvastatin	27.051
1421	homochlorcyclizine	47.9753			1421	7,4'-dihydroxyflavone	27.0507
1422	molsidomine	47.9649			1422	sumatriptan	26.9153
1423	iloperidone	47.9149			1423	phylloquinone	26.8978
1424	zileuton	47.8885			1424	nitrendipine	26.8538
1425	NS-1619	47.8823			1425	RG-13022	26.8454
1426	vinburnine	47.8467			1426	olmesartan	26.7534
1427	etoposide	47.8414			1427	avrainvillamide-analog-5	26.7479
1428	dacinostat	47.799			1428	papaverine	26.7444
1429	equilin	47.7762			1429	DAPT-GSI-IX	26.6871
1430	SB-205384	47.718			1430	BRD-A61189834	26.6503
1431	THM-I-94	47.6958			1431	selumetinib	26.6463
1432	L-694247	47.6957			1432	azithromycin	26.6345
1433	HNHA	47.6011			1433	BRD-K34608650	26.6345
1434	DPPE	47.6001			1434	CGS-21680	26.6166
1435	telmisartan	47.5393			1435	tolazamide	26.6056
1436	midodrine	47.5264			1436	NBI-27914	26.5655
1437	MAPP-D-erythro	47.4839			1437	coumarin	26.5518
1438	cyclophosphamide	47.4378			1438	ML-9	26.5488
1439	VX-702	47.4312			1439	EI-273	26.5425
1440	BRD-K91485395	47.3677			1440	bicalutamide	26.5408
1441	estradiol-cypionate	47.3471			1441	epitestosterone	26.4931
1442	dicyclohexylurea	47.285			1442	oxybuprocaine	26.4054
1443	SB-218795	47.28			1443	GW-843682X	26.4028
1444	tetrindole	47.2739			1444	imiloxan	26.3394
1445	profenamine	47.2514			1445	MLN-8054	26.329
1446	remacemide	47.2469			1446	CNQX	26.3282
1447	fostamatinib	47.2418			1447	bisindolylmaleimide-ix	26.2724
1448	eticlopride	47.2407			1448	BRD-K97951054	26.2236
1449	lamotrigine	47.2372			1449	ceramide	26.1792
1450	RS-100329	47.2229			1450	ilomastat	26.1466
1451	eliprodil	47.2026			1451	nimodipine	26.1279
1452	emetine	47.1419			1452	tandutinib	26.1066
1453	ON-01910	47.1407			1453	paclitaxel	26.0834
1454	pidorubicine	47.1104			1454	AC-55649	26.0425
1455	dihydroxyphenylglycine	47.1043			1455	sulpiride	26.0343
1456	staurosporine	47.0618			1456	sibutramine	26.0108
1457	BH3I-1	47.0178			1457	benzoxiquine	25.9421
1458	prilocaine	46.8972			1458	2',5'-dideoxyadenosine	25.8478
1459	naftidrofuryl	46.8925			1459	aniracetam	25.8354
1460	fenobam	46.8859			1460	tetrahydropalmatine	25.8092
1461	strophanthidin	46.8018			1461	L-168049	25.8051
1462	isoxicam	46.7791			1462	carprofen	25.7534
1463	gitoxigenin	46.746			1463	EMD-386088	25.732
1464	flumazenil	46.7358			1464	buflomedil	25.7175
1465	norethisterone	46.7316			1465	droxinostat	25.6954
1466	calcitriol	46.7212			1466	hippeastrine	25.683
1467	fursultiamine	46.7169			1467	bisphenol-a	25.6824
1468	L-168049	46.6932			1468	buddleoflavonoloside	25.6169
1469	hydrastinine	46.6557			1469	retinol	25.5477
1470	pregnenolone	46.6453			1470	bimatoprost	25.5237
1471	O-2050	46.6378			1471	SDM25N	25.4626
1472	alfadolone	46.6375			1472	glycodeoxycholic-acid	25.4453
1473	pirinixic-acid	46.6263			1473	PHCCC	25.439
1474	butabindide	46.588			1474	terguride	25.4139
1475	RO-04-5595	46.5853			1475	AS-605240	25.3212
1476	arcyriaflavin-a	46.566			1476	bicuculline	25.2457
1477	CFM-1571	46.5417			1477	doxazosin	25.2447
1478	alfuzosin	46.4537			1478	SIB-1757	25.2324
1479	zamifenacin	46.428			1479	amylocaine	25.1949
1480	ritonavir	46.3866			1480	PD-102807	25.1876
1481	N6-cyclopentyladenosine	46.3787			1481	mycophenolic-acid	25.1554
1482	UBP-302	46.3719			1482	LY-2140023	25.125
1483	fluoxetine	46.3298			1483	triprolidine	25.0929
1484	aprepitant	46.3004			1484	eicosatetraynoic-acid	25.0717
1485	MDL-11939	46.2782			1485	budesonide	25.0713
1486	droperidol	46.2711			1486	oxymetazoline	25.0704
1487	mestranol	46.2584			1487	lavendustin-a	25.0598
1488	dehydrocholic-acid	46.2315			1488	gavestinel	25.0558
1489	etazolate	46.218			1489	flumetasone	25.0518
1490	nemonapride	46.1914			1490	disopyramide	24.9929
1491	SB-239063	46.1632			1491	wiskostatin	24.9626
1492	tyrphostin-AG-112	46.1201			1492	3,3'-diindolylmethane	24.952
1493	bemesetron	46.0957			1493	metergoline	24.9187
1494	WZ-4002	46.0745			1494	asiaticoside	24.8733
1495	dihydrexidine	46.0734			1495	pheniramine	24.7589
1496	isoreserpine	46.0244			1496	flecainide	24.7368
1497	caffeine	46.013			1497	prochlorperazine	24.7344
1498	enrofloxacin	45.9913			1498	testosterone	24.7164
1499	vinpocetine	45.7612			1499	fenofibrate	24.6352
1500	NPC-15199	45.7561			1500	moxifloxacin	24.6296
1501	SKF-77434	45.7177			1501	NAS-181	24.5886
1502	ethylestrenol	45.7125			1502	temefos	24.5576
1503	YM-298198	45.6611			1503	profenamine	24.5533
1504	RS-67333	45.6463			1504	MW-STK33-3B	24.5193
1505	dicycloverine	45.6208			1505	CP-94253	24.5127
1506	saracatinib	45.5402			1506	terazosin	24.4797
1507	icariin	45.4242			1507	nalbuphine	24.4394
1508	S-14506	45.3447			1508	cyclopenthiazide	24.3504
1509	bromhexine	45.3379			1509	ricinine	24.3107
1510	bosentan	45.2949			1510	dexchlorpheniramine	24.2851
1511	reboxetine	45.2414			1511	dehydrocholic-acid	24.2765
1512	flufenamic-acid	45.2174			1512	FPL-55712	24.2727
1513	P-1075	45.1713			1513	PIK-75	24.2557
1514	deracoxib	45.1672			1514	SB-218795	24.2415
1515	SN-38	45.1283			1515	maraviroc	24.24
1516	vecuronium	45.1093			1516	rhapontin	24.1917
1517	PD-123319	45.0892			1517	bumetanide	24.1559
1518	mupirocin	45.0665			1518	gelsemine	24.1387
1519	proxyfan	45.0558			1519	L-368899	24.128
1520	tegafur	45.007			1520	ceforanide	24.1275
1521	BRD-K20401833	45.0049			1521	cobalt(II)-chloride	24.0664
1522	proadifen	44.9755			1522	lorazepam	24.0546
1523	icosapent	44.9732			1523	dexamethasone	23.9651
1524	chelidonine	44.8631			1524	prunetin	23.9595
1525	sirolimus	44.8444			1525	gabazine	23.9474
1526	tivozanib	44.7968			1526	MR-16728	23.9449
1527	pentoxifylline	44.7898			1527	flutamide	23.9413
1528	asiaticoside	44.76			1528	latrepirdine	23.8946
1529	heliotrine	44.7529			1529	oxfendazole	23.8928
1530	GW-311616	44.7211			1530	dextromethorphan	23.8234
1531	H-8	44.6793			1531	axitinib	23.8022
1532	parachlorophenol	44.675			1532	ciglitazone	23.7819
1533	scoulerine	44.6655			1533	QL-XI-92	23.7609
1534	ibuprofen	44.6511			1534	isoxicam	23.7444
1535	BRD-K73610817	44.6011			1535	safinamide	23.7354
1536	SEW-2871	44.5974			1536	epinephrine	23.6981
1537	NAN-190	44.565			1537	proxymetacaine	23.691
1538	cinalukast	44.55			1538	pinocembrin	23.6878
1539	dicloxacillin	44.4195			1539	nateglinide	23.6822
1540	minoxidil	44.4028			1540	dexamethasone	23.6201
1541	mofezolac	44.4022			1541	PNU-120596	23.5592
1542	daidzein	44.3585			1542	PP-3	23.5394
1543	carbidopa	44.3083			1543	meloxicam	23.5124
1544	loxapine	44.3022			1544	PLX-4720	23.5028
1545	glycocholic-acid	44.2985			1545	eicosadienoic-acid	23.4483
1546	torasemide	44.1895			1546	talipexole	23.4479
1547	mexiletine	44.1004			1547	etomidate	23.4302
1548	darinaparsin	44.0982			1548	clarithromycin	23.4202
1549	W-13	44.0501			1549	selamectin	23.3896
1550	CP466722	44.0478			1550	voriconazole	23.3786
1551	quetiapine	44.0196			1551	clomifene	23.3003
1552	FGIN-1-43	44.0174			1552	NCH-51	23.2905
1553	retrorsine	44.0029			1553	deguelin	23.2772
1554	eugenol	43.9219			1554	sirolimus	23.2413
1555	sibutramine	43.8945			1555	cabergoline	23.1982
1556	metixene	43.7815			1556	goserelin	23.1892
1557	dapsone	43.7417			1557	androstenedione	23.1352
1558	bromocriptine	43.6832			1558	cirazoline	23.1148
1559	diflunisal	43.6455			1559	IAA-94	23.1082
1560	L-165041	43.6297			1560	anandamide	23.0557
1561	nabumetone	43.6003			1561	alaproclate	23.0552
1562	PNU-282987	43.5822			1562	methyllidocaine	23.0501
1563	trimebutine	43.505			1563	elvitegravir	23.0311
1564	ricinine	43.4979			1564	3-methyl-GABA	23.0087
1565	trazodone	43.3867			1565	BMS-345541	23.0001
1566	prostaglandin-a1	43.3727			1566	dibenzoylmethane	22.949
1567	lobelanidine	43.3715			1567	ketanserin	22.9418
1568	erastin	43.3376			1568	RO-90-7501	22.9234
1569	lacidipine	43.3284			1569	RO-25-6981	22.9145
1570	lobendazole	43.2938			1570	atomoxetine	22.9141
1571	BRD-K91691979	43.2607			1571	BD-1063	22.8858
1572	zolantidine	43.2413			1572	hydrocortisone	22.8634
1573	etoposide	43.1599			1573	rucaparib	22.8531
1574	meloxicam	43.1065			1574	mepireserpate	22.8446
1575	ibudilast	43.0457			1575	BRD-K64314806	22.7474
1576	bimatoprost	43.0384			1576	dipyridamole	22.7104
1577	RS-504393	42.9526			1577	rolitetracycline	22.6718
1578	zebularine	42.9437			1578	pinacidil	22.6387
1579	cefalexin	42.9307			1579	buspirone	22.6102
1580	iodoacetic-acid	42.9233			1580	glipizide	22.5767
1581	oleoylethanolamide	42.7548			1581	quercetin	22.5489
1582	z-prolyl-prolinal	42.7385			1582	VU-0400195-3	22.5486
1583	robustic-acid	42.7323			1583	alfadolone	22.5409
1584	diethylstilbestrol	42.7264			1584	mifobate	22.5409
1585	GW-7647	42.7168			1585	BRD-K60218670	22.5274
1586	theophylline	42.7128			1586	iocetamic-acid	22.5155
1587	trapidil	42.6616			1587	proguanil	22.4893
1588	bumetanide	42.5953			1588	cefixime	22.4242
1589	KIN001-220	42.5405			1589	nateglinide	22.4144
1590	nifedipine	42.4825			1590	DMEOB	22.3752
1591	QX-314	42.4666			1591	pindolol	22.3643
1592	nifurtimox	42.4321			1592	LE-135	22.3358
1593	LY-294002	42.4002			1593	phenytoin	22.28
1594	GR-206	42.3585			1594	DMP-543	22.2175
1595	fexaramine	42.2775			1595	zolantidine	22.2123
1596	epitestosterone	42.2349			1596	ipratropium	22.1793
1597	anabasine	42.2145			1597	proadifen	22.1604
1598	gabazine	42.1819			1598	FTI-276	22.1559
1599	fluticasone	42.1064			1599	CP466722	22.1345
1600	quinethazone	42.0789			1600	QX-314	22.1237
1601	rosuvastatin	42.0208			1601	canrenoic-acid	22.0563
1602	rolipram	41.9308			1602	ritanserin	22.0301
1603	farnesylthiotriazole	41.93			1603	cisapride	21.9908
1604	naltrexone	41.9266			1604	SB-205607	21.9595
1605	brucine	41.8891			1605	aspirin	21.9506
1606	U-0126	41.873			1606	docosatrienoic-acid	21.9132
1607	ritodrine	41.7995			1607	BMS-641988	21.911
1608	CITCO	41.7815			1608	naltriben	21.89
1609	rifabutin	41.7629			1609	RS-45041-190	21.7466
1610	dofetilide	41.7552			1610	rosmarinic-acid	21.7414
1611	FCCP	41.7375			1611	cyclosporin-a	21.7111
1612	SKF-89976A	41.7362			1612	cilostazol	21.705
1613	resorcinol	41.6916			1613	nalbuphine	21.6371
1614	mesna	41.626			1614	ZK-93423	21.6095
1615	BAY-36-7620	41.517			1615	VU-0404997-2	21.6031
1616	W-9	41.4938			1616	E-4031	21.5387
1617	pirlindole	41.4327			1617	BH3I-1	21.5206
1618	CPCCOEt	41.4098			1618	beclometasone	21.4909
1619	scriptaid	41.4051			1619	aprepitant	21.4797
1620	terbinafine	41.3941			1620	PT-630	21.4505
1621	PD-166793	41.352			1621	dinoprostone	21.4454
1622	MW-STK33-3B	41.3059			1622	moexipril	21.3909
1623	labetalol	41.2764			1623	cilastatin	21.3888
1624	isoxsuprine	41.2379			1624	floxuridine	21.3414
1625	tranylcypromine	41.2036			1625	estrone	21.3277
1626	tetradecylthioacetic-acid	41.1695			1626	flunisolide	21.32
1627	rotenonic-acid	41.1604			1627	trimipramine	21.3148
1628	barasertib	41.1325			1628	halcinonide	21.2772
1629	thioproperazine	41.1197			1629	sirolimus	21.2433
1630	ornidazole	41.0609			1630	chlordiazepoxide	21.2319
1631	SR-59230A	41.0421			1631	tetramethylsilane	21.2169
1632	axitinib	41.0421			1632	RO-15-4513	21.1848
1633	mammea-a	41.019			1633	tolbutamide	21.1649
1634	terbutaline	40.9702			1634	erythromycin	21.1615
1635	PNU-22394	40.9011			1635	LY-341495	21.1582
1636	D-4476	40.852			1636	modafinil	21.1492
1637	rutin	40.8198			1637	zosuquidar	21.1241
1638	medrysone	40.8137			1638	NF-449	21.1176
1639	prazosin	40.8111			1639	mephentermine	21.0819
1640	ZD-7288	40.8059			1640	salicin	21.0169
1641	parbendazole	40.7687			1641	ALW-II-38-3	20.9974
1642	pyrimethamine	40.7661			1642	dovitinib	20.9831
1643	nalbuphine	40.6929			1643	mead-acid	20.9714
1644	HG-5-113-01	40.6605			1644	hyperoside	20.9689
1645	BML-190	40.644			1645	amlodipine	20.9243
1646	cefixime	40.6334			1646	lidocaine	20.8592
1647	varenicline	40.62			1647	ritonavir	20.8494
1648	benactyzine	40.562			1648	RS-504393	20.7978
1649	AR-A014418	40.5409			1649	chlorphenamine	20.797
1650	naltrexone	40.5202			1650	BRD-K78883024	20.792
1651	benidipine	40.484			1651	budesonide	20.7742
1652	tinidazole	40.4745			1652	doxorubicin	20.7736
1653	rizatriptan	40.4521			1653	PF-562271	20.7501
1654	methandriol	40.4097			1654	lisuride	20.7164
1655	levocetirizine	40.4029			1655	levocabastine	20.7042
1656	prostaglandin-e1	40.3709			1656	pemoline	20.6769
1657	tiotidine	40.3346			1657	edrophonium	20.658
1658	DMEOB	40.2802			1658	AM-281	20.6524
1659	cotinine	40.2548			1659	serdemetan	20.5931
1660	lupanine	40.245			1660	dienestrol	20.5679
1661	citalopram	40.2382			1661	cefixime	20.4264
1662	acarbose	40.074			1662	remoxipride	20.401
1663	A-443644	40.0229			1663	BMY-7378	20.3559
1664	glycopyrrolate	39.9945			1664	GBR-13069	20.3544
1665	maraviroc	39.9775			1665	otenzepad	20.3506
1666	irilin-a	39.9028			1666	dihydrodeoxygedunin	20.3391
1667	XMD-1150	39.9028			1667	ketorolac	20.3312
1668	ondansetron	39.7681			1668	veratridine	20.3254
1669	PTB1	39.7598			1669	ubenimex	20.2783
1670	rimcazole	39.758			1670	PHA-793887	20.2477
1671	cefazolin	39.7571			1671	calpeptin	20.1955
1672	propranolol	39.7387			1672	bupropion	20.1301
1673	mepireserpate	39.6832			1673	hydrastine	20.1201
1674	brinzolamide	39.6519			1674	carbinoxamine	20.0719
1675	BRD-A73929928	39.59			1675	tyrphostin-46	20.0499
1676	fluspirilene	39.5856			1676	pirenperone	20.0465
1677	cytosporone-b	39.5033			1677	glimepiride	20.0334
1678	BX-912	39.4911			1678	methandriol	20.0218
1679	farnesylthioacetic-acid	39.4564			1679	losartan	19.969
1680	BRD-K12401458	39.3711			1680	GTP-14564	19.9449
1681	benazepril	39.3295			1681	KU-14R	19.8686
1682	bicuculline	39.2738			1682	cilnidipine	19.8682
1683	penicillin	39.1881			1683	trimidox	19.8677
1684	ampicillin	39.1387			1684	LY-165163	19.8559
1685	prednisolone	39.1114			1685	oxalomalic-acid	19.8134
1686	nicorandil	39.1002			1686	perphenazine	19.7566
1687	RU-28318	39.0261			1687	tubacin	19.6747
1688	IBC-293	39.0129			1688	AG-494	19.6446
1689	dextromethorphan	38.9949			1689	IB-MECA	19.5653
1690	fludarabine	38.9728			1690	VU-0400193-3	19.5565
1691	tenofovir	38.9637			1691	limonin	19.5203
1692	flutamide	38.8962			1692	fulvestrant	19.5038
1693	JWE-035	38.8897			1693	hydroquinidine	19.4567
1694	lofexidine	38.8356			1694	psoromic-acid	19.4046
1695	lysylphenylalanyl-tyrosine	38.8212			1695	BRD-K08438429	19.3768
1696	caffeic-acid	38.7921			1696	hydroflumethiazide	19.3728
1697	metoprolol	38.7589			1697	bulleyaconitine-a	19.3597
1698	anastrozole	38.7541			1698	AM-404	19.3437
1699	daunorubicin	38.7492			1699	ergocryptine	19.3433
1700	L-689560	38.727			1700	U0126	19.3423
1701	acyclovir	38.7203			1701	BRD-A28422330	19.3285
1702	BRD-K71427192	38.7083			1702	YM-976	19.2919
1703	apafant	38.7043			1703	oxaprozin	19.2871
1704	atorvastatin	38.692			1704	YM-90709	19.2294
1705	L-368899	38.6817			1705	griseofulvin	19.2262
1706	RO-19-4605	38.6006			1706	JNJ-10191584	19.211
1707	zalcitabine	38.5668			1707	BRD-A53107311	19.2088
1708	prothionamide	38.4544			1708	calycanthine	19.1898
1709	velnacrine	38.4475			1709	bis-tyrphostin	19.1435
1710	acarbose	38.3686			1710	aminopurvalanol-a	19.1195
1711	epibatidine	38.3458			1711	sitagliptin	19.1063
1712	CDK2-5-inhibitor	38.3389			1712	valsartan	19.1016
1713	ubenimex	38.292			1713	methysergide	19.0725
1714	LE-300	38.2533			1714	CAY-10577	18.9544
1715	mesulergine	38.192			1715	pitavastatin	18.937
1716	auraptene	38.1912			1716	laudanosine	18.9324
1717	GR-89696	38.1441			1717	BMY-14802	18.9215
1718	nelfinavir	38.032			1718	azauridine	18.9097
1719	tubacin	38.0096			1719	epothilone	18.9066
1720	latanoprost	37.942			1720	tubaic-acid	18.9052
1721	disopyramide	37.9377			1721	VU-0366037-2	18.8896
1722	erythrosine	37.9299			1722	SR-27897	18.882
1723	GANT-61	37.8764			1723	naloxone	18.8717
1724	benzylpenicillin	37.8404			1724	pirinixic-acid	18.8625
1725	gibberellic-acid	37.8242			1725	FPL-64176	18.8406
1726	SA-792574	37.8162			1726	mianserin	18.8364
1727	pindolol	37.7595			1727	praziquantel	18.8003
1728	ITE	37.6019			1728	vinpocetine	18.7975
1729	etilefrine	37.5458			1729	YM-155	18.7856
1730	PF-3845	37.5406			1730	avrainvillamide-analog-3	18.7736
1731	BRD-K37940862	37.5068			1731	JNJ-38877605	18.7227
1732	hydroxyfasudil	37.437			1732	alfaxalone	18.6935
1733	fenoterol	37.3627			1733	piperidolate	18.639
1734	ampiroxicam	37.2393			1734	alvocidib	18.6047
1735	GSK-1059615	37.2151			1735	oxybutynin	18.579
1736	oxaprozin	37.1839			1736	orciprenaline	18.5598
1737	leflunomide	37.1733			1737	fenobam	18.5565
1738	BRD-A51929314	37.1588			1738	NSC-23766	18.5085
1739	oligomycin-c	37.1533			1739	ditolylguanidine	18.4997
1740	DH-97	37.1352			1740	oxprenolol	18.3937
1741	triprolidine	37.1129			1741	BW-B70C	18.3436
1742	moexipril	37.0808			1742	kitasamycin	18.3214
1743	torin-1	37.0611			1743	diphenidol	18.32
1744	ganciclovir	37.0561			1744	ephedrine	18.3102
1745	meprylcaine	37.046			1745	ranolazine	18.2946
1746	scopolamine	36.941			1746	mepivacaine	18.2629
1747	NSC-119889	36.9339			1747	PF-3845	18.2133
1748	TPCA-1	36.8856			1748	dipropyl-dopamine	18.1909
1749	L-689560	36.8736			1749	buphenine	18.1835
1750	BRD-K87426499	36.8507			1750	xanthinol	18.1683
1751	mepyramine	36.8141			1751	anabasine	18.1321
1752	ARC-239	36.7507			1752	SU-4312	18.0997
1753	tofacitinib	36.7353			1753	K3644	18.0806
1754	ezetimibe	36.7162			1754	rifabutin	18.0731
1755	veratridine	36.708			1755	ataluren	18.048
1756	SC-9	36.6941			1756	valproic-acid	18.0238
1757	BRD-K55186349	36.6172			1757	benzopurpurin-4b	18.0225
1758	AR-C133057XX	36.5921			1758	SQ-22536	17.9977
1759	CO-101244	36.5886			1759	maprotiline	17.9368
1760	flurbiprofen	36.5658			1760	ethoprop	17.9221
1761	ataluren	36.5353			1761	nitrocaramiphen	17.9009
1762	methoprene-acid	36.4937			1762	eticlopride	17.8975
1763	diclofenamide	36.4589			1763	triamcinolone	17.8445
1764	XMD-885	36.4002			1764	BRD-K52640952	17.8331
1765	RG-13022	36.3697			1765	RS-102221	17.8204
1766	isradipine	36.3611			1766	tyrphostin-47	17.8166
1767	physostigmine	36.3247			1767	omeprazole	17.7727
1768	metyrapone	36.3216			1768	BRD-K41143549	17.7685
1769	mead-ethanolamide	36.3215			1769	docetaxel	17.7453
1770	paroxetine	36.2497			1770	brinzolamide	17.7232
1771	ceramide	36.2467			1771	desoxypeganine	17.7231
1772	GBR-12935	36.2322			1772	navitoclax	17.7103
1773	ceforanide	36.2271			1773	fostamatinib	17.5785
1774	lypressin	36.2173			1774	chlortalidone	17.5533
1775	desoximetasone	36.1498			1775	dihydroergotamine	17.5312
1776	dexamethasone	36.1403			1776	pantoprazole	17.521
1777	pregnenolone	36.1185			1777	tubocurarine	17.4394
1778	salmeterol	36.1016			1778	PP-2	17.4292
1779	2-(biphenyl-4-ylsulfonamido)pentanedioic-acid	36.0867			1779	clomethiazole	17.4239
1780	flavoxate	36.0322			1780	ciprofibrate	17.4088
1781	imiloxan	36.0163			1781	glimepiride	17.3918
1782	ethambutol	35.9645			1782	decitabine	17.3825
1783	iopanoic-acid	35.8893			1783	piribedil	17.3784
1784	androstenol	35.8738			1784	biperiden	17.3586
1785	biperiden	35.8117			1785	tebuthiuron	17.3466
1786	betaxolol	35.8102			1786	skatole	17.3439
1787	5-methoxytryptamine	35.7755			1787	KUC103420N	17.3354
1788	L-701324	35.7667			1788	tyrphostin-1	17.3315
1789	CI-966	35.7639			1789	clemastine	17.3181
1790	bromocriptine	35.7587			1790	cycloserine	17.2735
1791	propofol	35.7355			1791	paclitaxel	17.2642
1792	RS-56812	35.7269			1792	dihydroergocristine	17.2568
1793	etomidate	35.6806			1793	SB-216641	17.2464
1794	carpindolol	35.6735			1794	chlorphensin	17.2429
1795	beta-CCP	35.6196			1795	salmeterol	17.1708
1796	kitasamycin	35.6057			1796	phenolphthalein	17.1609
1797	PF-04217903	35.6053			1797	prostaglandin-a1	17.1536
1798	ZK-93426	35.595			1798	finasteride	17.1431
1799	quercetagetin	35.5682			1799	BD-1008	17.0416
1800	sorafenib	35.5457			1800	mestranol	17.0265
1801	KUC103420N	35.438			1801	BRD-K47448802	16.9832
1802	BRL-15572	35.4114			1802	phosphodiesterase-V-inhibitor-II	16.9806
1803	tyrphostin-AG-1295	35.3569			1803	UB-165	16.9714
1804	BRD-A69470004	35.2853			1804	diltiazem	16.9125
1805	glimepiride	35.2446			1805	GR-159897	16.8969
1806	LM-1685	35.2397			1806	memantine	16.8228
1807	stavudine	35.2331			1807	diflorasone	16.8192
1808	deltaline	35.1852			1808	clioquinol	16.7557
1809	indapamide	35.166			1809	terbutaline	16.7528
1810	duloxetine	35.1337			1810	alfuzosin	16.7219
1811	picrotoxin	35.0905			1811	deltaline	16.6106
1812	NF-449	35.0684			1812	BAY-59-3074	16.5948
1813	AC-55649	35.0119			1813	lavendustin-c	16.5525
1814	BML-257	35.0038			1814	HDAC3-selective	16.5388
1815	decafluorobutane	34.9718			1815	noretynodrel	16.5156
1816	pioglitazone	34.9372			1816	benzatropine	16.5074
1817	vidarabine	34.8957			1817	labetalol	16.4397
1818	protriptyline	34.8801			1818	enalapril	16.3997
1819	propafenone	34.8749			1819	hydrastinine	16.3956
1820	n-formylmethionylalanine	34.8695			1820	fusaric-acid	16.382
1821	BRD-K73709114	34.8369			1821	DPPE	16.3618
1822	BRD-K85853281	34.8279			1822	lidoflazine	16.3482
1823	catechin	34.7159			1823	ganglioside	16.3475
1824	atorvastatin	34.7075			1824	BH3I-1	16.3381
1825	BRD-K98297262	34.7062			1825	rufloxacin	16.2334
1826	alpha-linolenic-acid	34.6911			1826	roquinimex	16.19
1827	AT-9283	34.6494			1827	BRD-K20401833	16.166
1828	roxatidine	34.6459			1828	amoxicillin	16.1563
1829	cefotiam	34.6436			1829	amiodarone	16.1543
1830	BJM-CSC-19	34.6395			1830	indoprofen	16.151
1831	SB-258585	34.6191			1831	rhodomyrtoxin	16.1502
1832	PNU-96415E	34.6049			1832	bisbenzimide	16.118
1833	LY-303511	34.596			1833	aminomethyltransferase	16.1128
1834	sulmazole	34.4904			1834	milrinone	16.0985
1835	ketotifen	34.3754			1835	tolterodine	16.0579
1836	evoxine	34.3722			1836	thiocolchicoside	15.9967
1837	SR-57227A	34.3189			1837	NGB-2904	15.9859
1838	TG-101348	34.2261			1838	SANT-1	15.9803
1839	hyperoside	34.1691			1839	U-18666A	15.9666
1840	MDL-29951	34.1324			1840	bisacodyl	15.9646
1841	L-693403	34.1195			1841	dexamethasone	15.8906
1842	fraxidin	34.0312			1842	fludroxycortide	15.847
1843	halcinonide	34.0231			1843	AG-370	15.8218
1844	procainamide	33.9978			1844	repaglinide	15.8063
1845	tyrphostin-AG-538	33.9344			1845	etamivan	15.7811
1846	mifepristone	33.925			1846	clofibric-acid	15.7573
1847	tiaprofenic-acid	33.9116			1847	pepstatin	15.7244
1848	FR-180204	33.8304			1848	spiperone	15.7004
1849	eprosartan	33.7414			1849	2-(4-methoxybenzylthio)-6-methylpyrimidin-4-ol	15.6727
1850	PLX-4720	33.6998			1850	NPI-2358	15.6525
1851	3-amino-benzamide	33.6492			1851	BRD-K87426499	15.6312
1852	cilnidipine	33.5348			1852	cinnarizine	15.6022
1853	enobosarm	33.5209			1853	LFM-A12	15.6
1854	BW-B70C	33.4977			1854	risperidone	15.5506
1855	testosterone	33.3601			1855	L-741626	15.5218
1856	hemado	33.3342			1856	curcumin	15.4861
1857	entecavir	33.3231			1857	HG-5-113-01	15.4574
1858	idarubicin	33.3065			1858	nonoxynol-9	15.4437
1859	SB-366791	33.2553			1859	Merck60	15.4122
1860	UB-165	33.236			1860	ICI-204448	15.3804
1861	AM-92016	33.1493			1861	hydralazine	15.3558
1862	anagrelide	33.1284			1862	4-(2-Amino-ethyl)-benzenesulfonamide	15.319
1863	BRD-A97035593	33.0795			1863	geranylgeraniol	15.3015
1864	10H-phenothiazin-10-yl)(p-tolyl)methanone	33.075			1864	hydroxycholesterol	15.2925
1865	apigenin	33.0556			1865	methyllycaconitine	15.2784
1866	SB-205607	32.9738			1866	pseudoephedrine	15.2462
1867	carbofuran	32.9165			1867	sotalol	15.2386
1868	temsirolimus	32.8799			1868	ALW-II-49-7	15.2349
1869	FTase-inhibitor-B581	32.8491			1869	altrenogest	15.2248
1870	CL-82198	32.844			1870	acetyl-geranyl-cysteine	15.1762
1871	SKF-96365	32.7954			1871	eugenitol	15.1609
1872	atenolol	32.7933			1872	CFM-1571	15.1034
1873	diphenidol	32.699			1873	norethisterone	15.0944
1874	LY-456236	32.6534			1874	AY-9944	15.0872
1875	NSC-23766	32.6441			1875	JNK-9L	15.0458
1876	irbesartan	32.5825			1876	minoxidil	15.0448
1877	flunarizine	32.5595			1877	celastrol	15.0437
1878	apigenin	32.5492			1878	alpha-linolenic-acid	14.9758
1879	nefopam	32.5348			1879	medetomidine	14.9331
1880	brimonidine	32.5287			1880	ezetimibe	14.9255
1881	picrotoxin	32.438			1881	lamivudine	14.9208
1882	butoconazole	32.338			1882	ondansetron	14.9171
1883	enalapril	32.2318			1883	n-(3-acetamidophenyl)-3-chlorobenzamide	14.913
1884	dihydroergocristine	32.2041			1884	palonosetron	14.9043
1885	rufloxacin	32.083			1885	mead-ethanolamide	14.89
1886	BRD-K98948170	32.0782			1886	KIN001-055	14.8806
1887	clonidine	32.0229			1887	bucladesine	14.8375
1888	HSP90-inhibitor	32.0175			1888	CGP-55845	14.8336
1889	isoflupredone	31.9997			1889	T-98475	14.8323
1890	GW-441756	31.973			1890	ethambutol	14.8261
1891	loteprednol	31.911			1891	estriol	14.7444
1892	labetalol	31.9024			1892	miglitol	14.7178
1893	piperine	31.8675			1893	diphenyleneiodonium	14.7003
1894	iodophenpropit	31.8527			1894	U-99194	14.67
1895	nomilin	31.7972			1895	erlotinib	14.6364
1896	SB-431542	31.7959			1896	losartan	14.602
1897	GBR-12783	31.7655			1897	AG-490	14.5749
1898	doxorubicin	31.7431			1898	SB-206553	14.5584
1899	BRD-K19985802	31.7427			1899	ipratropium	14.486
1900	pyroxamide	31.7007			1900	JTE-907	14.4652
1901	BRD-K84421793	31.6716			1901	indinavir	14.4603
1902	resveratrol	31.6604			1902	dihydrexidine	14.4345
1903	SNS-314	31.5731			1903	prestwick-559	14.4082
1904	nicardipine	31.5464			1904	benzonatate	14.4062
1905	lavendustin-a	31.4538			1905	strychnine	14.3243
1906	BRD-K35133769	31.452			1906	isamoltan	14.2861
1907	ilomastat	31.4183			1907	stavudine	14.276
1908	fluocinonide	31.3764			1908	ozagrel	14.2456
1909	BRD-A81377415	31.3285			1909	pefloxacin	14.2223
1910	trap-101	31.2952			1910	SR-57227A	14.2193
1911	racephedrine	31.2952			1911	terbinafine	14.1904
1912	AS-601245	31.273			1912	protopine	14.1723
1913	trimipramine	31.2633			1913	tangeritin	14.1432
1914	CGS-12066B	31.2485			1914	trequinsin	14.1096
1915	tyrphostin-AG-1478	31.2339			1915	BRD-K19985802	14.1042
1916	montelukast	31.1829			1916	guaifenesin	14.0986
1917	7,4'-dihydroxyflavone	31.1745			1917	doxycycline	14.0704
1918	quinisocaine	31.1522			1918	temsirolimus	14.0423
1919	sildenafil	31.1022			1919	solifenacin	14.0397
1920	cefuroxime	31.0697			1920	doxapram	13.9673
1921	DMAB-anabaseine	31.0591			1921	HDAC1-selective	13.9106
1922	pravastatin	31.002			1922	MK-212	13.8063
1923	iproniazid	30.8753			1923	BAS-09104376	13.7778
1924	norethisterone	30.8701			1924	aminopentamide	13.7737
1925	mirtazapine	30.8667			1925	dopamine	13.7701
1926	trimidox	30.7808			1926	fulvestrant	13.6958
1927	toremifene	30.7717			1927	skimmianine	13.6492
1928	SC-68376	30.764			1928	TAK-715	13.6335
1929	cortisone	30.7592			1929	lamotrigine	13.5938
1930	mesoridazine	30.7234			1930	tetrindole	13.5668
1931	lawsone	30.6871			1931	cefotiam	13.555
1932	aripiprazole	30.6831			1932	lestaurtinib	13.5284
1933	cortisone	30.6773			1933	zaldaride	13.4968
1934	verapamil	30.6699			1934	yohimbine	13.4855
1935	tenoxicam	30.6676			1935	propranolol	13.4728
1936	prostaglandin-b2	30.6467			1936	flunarizine	13.4652
1937	homatropine	30.6308			1937	triclabendazole	13.4643
1938	VER-155008	30.6225			1938	BRD-K28452084	13.4296
1939	oxyphenonium	30.5993			1939	sulfafurazole	13.4278
1940	aminogenistein	30.5451			1940	metixene	13.4039
1941	hispidin	30.5022			1941	BRD-K35133769	13.37
1942	bromocriptine	30.438			1942	KIN001-244	13.312
1943	equilin	30.3953			1943	noretynodrel	13.273
1944	salicin	30.3528			1944	dihydroergocristine	13.2707
1945	ethisterone	30.3415			1945	CGP-12177	13.2681
1946	chlortetracycline	30.339			1946	tibolone	13.2548
1947	BRD-K60218670	30.3286			1947	MRS-1754	13.2456
1948	triamcinolone	30.182			1948	BRD-K75430629	13.1868
1949	ranolazine	30.1711			1949	rotenonic-acid	13.1843
1950	pramipexole	30.1626			1950	mibefradil	13.1735
1951	KUC103904N	30.1574			1951	fananserin	13.1007
1952	cyproheptadine	30.1096			1952	benzamil	13.097
1953	W-7	30.0693			1953	melperone	13.0293
1954	etomoxir	30.0543			1954	desloratadine	13.0186
1955	celecoxib	30.048			1955	TW-37	13.0144
1956	remoxipride	29.9988			1956	nicotinamide	12.9865
1957	pizotifen	29.9733			1957	BRD-K76425766	12.9449
1958	IWR-1-ENDO	29.9555			1958	glibenclamide	12.8999
1959	crizotinib	29.9275			1959	VEGF-receptor-2-kinase-inhibitor-IV	12.8963
1960	reserpine	29.8857			1960	L-692585	12.884
1961	m-chlorophenylbiguanide	29.8557			1961	PHTPP	12.873
1962	tozasertib	29.7935			1962	CV-1808	12.8479
1963	FG-7142	29.7848			1963	l-stepholidine	12.82
1964	rivaroxaban	29.7222			1964	doxepin	12.8046
1965	tangeritin	29.7074			1965	ZM-447439	12.7947
1966	ZK-93423	29.6148			1966	O-2050	12.6427
1967	AICA-ribonucleotide	29.597			1967	fluvastatin	12.6381
1968	phensuximide	29.5911			1968	CGS-20625	12.6347
1969	doxazosin	29.5751			1969	tinidazole	12.6337
1970	danazol	29.5576			1970	farnesol	12.6275
1971	valsartan	29.5345			1971	1-benzylimidazole	12.6203
1972	glycodeoxycholic-acid	29.4965			1972	ethinyl-estradiol	12.6197
1973	betulinic-acid	29.457			1973	BW-723C86	12.618
1974	salsolinol	29.4532			1974	3-matida	12.5864
1975	scopolamine	29.4066			1975	ascorbyl-palmitate	12.5418
1976	danazol	29.3769			1976	urapidil	12.5088
1977	EMD-386088	29.3594			1977	pipamperone	12.478
1978	epicatechin	29.3557			1978	O-1918	12.4536
1979	PF-562271	29.3202			1979	n-formylmethionylalanine	12.4509
1980	VUF-5681	29.2571			1980	BRD-K17693482	12.44
1981	desipramine	29.2543			1981	UNC-0321	12.4388
1982	SU-1498	29.2195			1982	sirolimus	12.4333
1983	DMBI	29.1877			1983	mitotane	12.4183
1984	alrestatin	29.1459			1984	ergometrine	12.3528
1985	dichlorobenzamil	29.1196			1985	YS-035	12.3502
1986	ryanodine	29.0917			1986	AR-C133057XX	12.3469
1987	nifekalant	29.0531			1987	syrosingopine	12.3463
1988	BRD-K20168484	29.0284			1988	pivmecillinam	12.3285
1989	clomipramine	29.0244			1989	enalapril	12.3185
1990	ZSTK-474	28.9735			1990	BAY-K8644	12.3097
1991	GR-55562	28.9529			1991	flavoxate	12.3086
1992	tienilic-acid	28.911			1992	estradiol	12.2985
1993	butylparaben	28.9019			1993	GYKI-52466	12.2602
1994	roquinimex	28.8897			1994	benzbromarone	12.2567
1995	beclometasone	28.8852			1995	JNJ-26854165	12.2545
1996	prednisone	28.8667			1996	icilin	12.2411
1997	skimmianine	28.8161			1997	procarbazine	12.2334
1998	L-690330	28.8006			1998	zalcitabine	12.2269
1999	tacrine	28.7958			1999	cimetidine	12.2149
[truncated: 838 more rows]
