# Supplementary material for: Identification of the NRF2 transcriptional network as a therapeutic target for trigeminal neuropathic pain
Source: Sci Adv. 2022 Aug 3;8(31):eabo5633. doi: 10.1126/sciadv.abo5633 (PMC9348805; doi:10.1126/sciadv.abo5633)
Supplement: Supplementary file 2 — Tables S1 to S3 [file sciadv.abo5633_tables_s1_to_s3.zip › sciadv.abo5633_table_s2.xlsx]

## Sheet: Vasavda et al-TN-NRF2-TableS2
gene_symbol	logFC	AveExpr	t	P.Value	adj.P.Val	B	log10
PEG10	3.99444	6.53959	18.6619	6.64e-09	3.12e-05	10.8887	4.50626
MT2A	4.26575	5.84961	14.1261	8.97e-08	0.000115251	8.509	3.93836
OCLN	2.93055	5.91769	13.9887	9.82e-08	0.000115251	8.43463	3.93836
FTL	2.54367	10.7756	13.7489	1.15e-07	0.000115905	8.37766	3.9359
AP000769.1	2.26514	12.2548	12.7249	2.35e-07	0.000220539	7.6766	3.65651
HIST2H2BE	3.34474	4.53565	12.0241	3.94e-07	0.000308444	6.96549	3.51082
HIST2H4A	3.62043	4.66234	11.7578	4.83e-07	0.000350457	6.81323	3.45537
HMGA1	2.73888	6.91458	11.0286	8.63e-07	0.000467373	6.39088	3.33034
TUBB4B	1.90875	6.01373	10.7069	1.13e-06	0.000566446	6.12914	3.24684
ZFP36	2.09625	5.35625	10.1569	1.81e-06	0.00072381	5.65936	3.14038
ZNF442	2.32961	5.45529	10.0975	1.9e-06	0.00072381	5.61134	3.14038
PKM	1.31609	8.82781	9.22102	4.24e-06	0.00124422	4.74902	2.9051
HIST1H2BD	3.67159	3.13577	9.04909	5e-06	0.00131342	4.42625	2.8816
HIST2H4B	4.56252	3.77568	9.00398	5.22e-06	0.00131342	4.52624	2.8816
CCND1	1.18685	10.6223	8.7372	6.78e-06	0.00150581	4.25713	2.82223
FOXRED2	2.05564	5.09797	8.65856	7.34e-06	0.00156556	4.29199	2.80533
ADAM32	1.60665	6.51047	8.50181	8.59e-06	0.00175352	4.08466	2.75609
PRDX1	1.39355	6.47662	8.4844	8.75e-06	0.00175927	4.06808	2.75467
GLCE	1.61513	6.14089	8.36991	9.83e-06	0.00182134	3.96415	2.73961
JUND	1.38052	6.47277	8.22837	1.14e-05	0.00202819	3.79957	2.69289
MIDN	2.00416	4.36353	8.18288	1.19e-05	0.00204887	3.81388	2.68848
KIAA1683	1.95656	4.04112	8.14936	1.24e-05	0.00209646	3.76493	2.67851
IGFBP4	1.48067	8.93946	8.10186	1.3e-05	0.00212683	3.58904	2.67227
FCGR1A	7.45909	-1.313	8.05535	1.36e-05	0.00218304	0.385942	2.66094
S100A6	1.24109	7.90529	7.99715	1.45e-05	0.00229591	3.49402	2.63905
BRD2	1.34917	7.55753	7.9765	1.48e-05	0.00232087	3.48239	2.63435
RRM2	2.4056	6.30529	7.93289	1.55e-05	0.00235305	3.4891	2.62837
KCTD12	1.78242	7.03877	7.89523	1.62e-05	0.0023984	3.41296	2.62008
HIST1H2AC	2.19274	4.7636	7.87989	1.64e-05	0.00241285	3.50411	2.61747
ATP1B3	1.62611	6.28497	7.85027	1.7e-05	0.00246536	3.39943	2.60812
SLC6A8	1.7404	4.52747	7.82699	1.74e-05	0.00250233	3.45113	2.60166
SESN3	1.69435	6.08774	7.7695	1.85e-05	0.00256365	3.32136	2.59114
SDC4	1.23257	6.93432	7.67013	2.07e-05	0.0026689	3.16536	2.57367
HEXIM1	1.61336	6.5856	7.63901	2.14e-05	0.00269106	3.14704	2.57008
GDF11	2.10709	5.37071	7.63598	2.14e-05	0.00269106	3.2157	2.57008
NT5E	1.1479	7.35645	7.62982	2.16e-05	0.00269106	3.10103	2.57008
FTH1	1.6415	11.25	7.59815	2.24e-05	0.00276231	3.01782	2.55873
SQSTM1	1.5118	7.23279	7.57249	2.3e-05	0.00277475	3.04064	2.55678
EFR3B	2.53993	2.88275	7.50905	2.47e-05	0.0029136	2.9971	2.53557
ARHGAP29	1.36217	8.65572	7.50379	2.48e-05	0.0029136	2.91776	2.53557
C5orf45	1.27986	6.59057	7.46153	2.6e-05	0.00298042	2.94379	2.52572
AMD1	1.4482	5.16666	7.38005	2.85e-05	0.00312637	2.94048	2.50496
GAPDH	1.15964	9.07774	7.36816	2.89e-05	0.00312637	2.75334	2.50496
DYNLL2	1.29588	6.45496	7.35898	2.92e-05	0.00312637	2.83247	2.50496
WDHD1	1.54758	4.59229	7.35632	2.93e-05	0.00312637	2.94062	2.50496
DAG1	1.14922	7.02032	7.23216	3.38e-05	0.00337123	2.65314	2.47221
TXN	1.37384	7.76351	7.18727	3.55e-05	0.0034895	2.56728	2.45724
MKI67	1.52308	6.74823	7.0888	3.98e-05	0.00384136	2.49589	2.41551
H1F0	1.53304	6.08071	7.0693	4.07e-05	0.00385034	2.51499	2.4145
SLC16A1	1.29528	5.57142	7.04345	4.2e-05	0.00394168	2.52225	2.40432
OSBPL6	2.01439	4.04671	7.03366	4.25e-05	0.00396061	2.5886	2.40224
ZSWIM6	1.05904	6.56194	6.99048	4.47e-05	0.00411157	2.38776	2.38599
AKR1C1	1.85165	5.40857	6.95342	4.67e-05	0.00423925	2.42715	2.37271
TIMELESS	1.93898	3.47917	6.83932	5.34e-05	0.0046938	2.35875	2.32848
PAPD5	1.05382	6.05387	6.7312	6.08e-05	0.00500705	2.10509	2.30042
NQO1	1.96633	9.09034	6.71345	6.21e-05	0.0050856	1.95321	2.29366
SLC16A2	1.63508	5.90268	6.62766	6.89e-05	0.00554152	1.9884	2.25637
CIRBP	1.18008	5.69914	6.58946	7.22e-05	0.00571274	1.95786	2.24316
POLR2A	0.957493	7.40971	6.55732	7.51e-05	0.00584344	1.80209	2.23333
ANLN	1.61349	6.22866	6.54698	7.61e-05	0.00587514	1.86025	2.23098
H2AFX	2.40116	2.88831	6.52117	7.85e-05	0.00591405	1.96369	2.22812
ALDOA	1.02467	6.5567	6.48705	8.19e-05	0.00594641	1.76029	2.22575
STIP1	1.49398	5.35248	6.48451	8.21e-05	0.00594641	1.85619	2.22575
TWIST1	1.17245	5.40369	6.47937	8.27e-05	0.00594641	1.84521	2.22575
TPI1	1.28552	5.91008	6.42666	8.83e-05	0.00624504	1.73337	2.20446
TXNIP	2.05736	5.72878	6.39934	9.13e-05	0.00633369	1.71448	2.19834
EGFR	1.10653	8.31334	6.37442	9.42e-05	0.0064382	1.53124	2.19124
HIST1H4H	2.59478	4.07362	6.34933	9.72e-05	0.0064382	1.78239	2.19124
FAM46C	4.66837	0.357272	6.34842	9.73e-05	0.0064382	1.02865	2.19124
HK2	1.45355	4.61217	6.34549	9.77e-05	0.0064382	1.74422	2.19124
MPHOSPH9	1.45807	5.10095	6.32538	0.000100152	0.00647478	1.67717	2.18877
MT-ND5	1.06863	12.6079	6.32284	0.000100472	0.00647478	1.45562	2.18877
SRRM2	0.807023	9.49211	6.32128	0.00010067	0.00647478	1.44363	2.18877
GFPT2	1.96526	3.94728	6.31988	0.000100847	0.00647478	1.7513	2.18877
HSP90AA1	0.933466	10.072	6.31251	0.000101785	0.00648571	1.42959	2.18804
GDE1	1.08477	6.72933	6.30268	0.000103052	0.00653681	1.51045	2.18463
DTL	2.44229	3.70137	6.27312	0.000106962	0.0066699	1.70065	2.17588
NHS	1.60493	4.38847	6.23153	0.000112741	0.00693286	1.61753	2.15909
ROBO1	0.944833	7.10098	6.18166	0.000120117	0.0072596	1.32866	2.13909
CLSPN	1.76624	4.55794	6.12816	0.000128615	0.00751897	1.4729	2.12384
CD248	1.36594	8.22585	6.12777	0.00012868	0.00751897	1.20698	2.12384
TMEM38B	1.79502	3.51673	6.07896	0.000137005	0.00790298	1.46527	2.10221
H3F3A	0.894774	7.37381	6.07618	0.000137497	0.00790298	1.17274	2.10221
SLC5A3	2.128	6.9181	6.06503	0.000139488	0.00795249	1.18363	2.0995
UXS1	1.52867	5.54505	6.01467	0.000148873	0.00838572	1.22977	2.07646
LDHA	1.1796	10.7351	6.01049	0.00014968	0.00839761	1.02475	2.07584
ADGRA3	1.13403	4.93675	5.9615	0.000159525	0.00877513	1.22049	2.05675
PHLDA1	1.65446	6.16118	5.94706	0.000162559	0.00885585	1.08006	2.05277
HIST1H2AG	3.96893	1.41096	5.94555	0.000162879	0.00885585	1.10329	2.05277
PGD	0.958567	6.3488	5.92139	0.000168105	0.00903534	1.02932	2.04406
CTSB	0.917102	9.05619	5.91642	0.000169203	0.00904791	0.902912	2.04345
DOPEY2	1.67733	3.70632	5.87374	0.00017895	0.00937913	1.20224	2.02784
CDCA2	2.35098	3.13064	5.87283	0.000179164	0.00937913	1.21042	2.02784
MT1X	2.88563	2.12864	5.82053	0.000191961	0.00955194	1.08565	2.01991
G3BP1	0.863563	7.96417	5.80006	0.000197233	0.00971503	0.768708	2.01256
TFPI2	2.46855	3.10907	5.77681	0.000203414	0.00984357	1.09046	2.00685
APMAP	0.92292	6.69021	5.72064	0.00021922	0.0104158	0.72778	1.98231
MANBA	1.17766	5.16431	5.71908	0.000219678	0.0104158	0.87094	1.98231
ETV1	1.46824	4.75451	5.71287	0.000221511	0.0104675	0.906695	1.98016
PTGR1	1.29144	6.23373	5.70814	0.000222916	0.0104738	0.746381	1.9799
FLNC	1.33114	8.24548	5.69789	0.000225996	0.010573	0.616374	1.9758
INTS7	1.16229	4.64556	5.68039	0.000231359	0.010681	0.874195	1.97139
SLC9A3R1	2.62776	2.68188	5.67294	0.000233685	0.010681	0.951225	1.97139
MMP14	0.945163	5.79809	5.67282	0.000233721	0.010681	0.739737	1.97139
TUBB3	2.49403	3.41398	5.67075	0.000234373	0.010681	0.951651	1.97139
PIK3R1	0.965728	7.14065	5.66187	0.000237186	0.0107225	0.616594	1.96971
FN3KRP	1.81074	3.60679	5.6583	0.000238328	0.0107225	0.928148	1.96971
CDC25B	1.20822	4.5229	5.63411	0.000246218	0.0109723	0.82422	1.9597
MT-CO2	0.951445	13.3567	5.62861	0.00024805	0.0109844	0.518087	1.95922
LIG1	2.90221	1.45139	5.62392	0.000249626	0.0110025	0.76014	1.95851
DGCR2	1.29597	4.3345	5.61271	0.000253435	0.0110406	0.81398	1.95701
MRPS6	1.60233	6.00891	5.59182	0.000260695	0.0111584	0.605412	1.9524
HEG1	0.837092	9.14931	5.57516	0.00026665	0.01125	0.424755	1.94885
ATAD2	1.15089	4.90576	5.57086	0.000268212	0.01125	0.696165	1.94885
NCL	0.716862	10.3986	5.56989	0.000268562	0.01125	0.411046	1.94885
IER5	1.37033	4.697	5.56807	0.000269227	0.01125	0.715567	1.94885
SRSF2	0.755944	8.13794	5.52224	0.000286549	0.0117925	0.371259	1.92839
NXF1	1.12631	5.56611	5.51836	0.000288072	0.0117925	0.548954	1.92839
DSEL	0.966455	9.36834	5.50197	0.000294589	0.0119578	0.318118	1.92235
RP11-309L24.6	1.42333	5.83317	5.50092	0.000295012	0.0119578	0.495613	1.92235
ESYT1	0.906994	6.47121	5.4997	0.000295505	0.0119578	0.433589	1.92235
CBX5	0.727248	8.90255	5.4894	0.000299698	0.0120207	0.30548	1.92007
CD44	0.691439	10.1288	5.48751	0.000300474	0.0120207	0.293584	1.92007
CSE1L	0.898446	8.14784	5.44453	0.000318723	0.0124674	0.259492	1.90422
MT-ND4	0.909481	13.1854	5.42744	0.000326306	0.0126857	0.228328	1.89669
HYPK	1.49391	3.6672	5.42573	0.000327073	0.0126857	0.616227	1.89669
HIST1H1C	1.35482	4.03775	5.42389	0.000327907	0.0126857	0.584877	1.89669
RTN3	0.799712	7.96404	5.40745	0.000335424	0.0128354	0.212878	1.89159
FAM111B	1.59936	4.22921	5.39954	0.000339105	0.0129062	0.533174	1.8892
BRI3BP	1.86505	3.07022	5.38426	0.000346345	0.0131108	0.586364	1.88237
EGR1	1.24284	6.43347	5.37718	0.000349751	0.0131948	0.261497	1.8796
PTMA	1.0351	7.41146	5.36049	0.000357937	0.0133424	0.171271	1.87477
ERO1A	1.00319	6.73694	5.36034	0.00035801	0.0133424	0.213829	1.87477
PCYOX1	0.803423	8.47956	5.36006	0.000358148	0.0133424	0.127318	1.87477
ICMT	0.829123	6.65614	5.3525	0.000361925	0.0134476	0.208434	1.87136
MCM3	1.42159	4.13471	5.33413	0.000371278	0.0136155	0.452184	1.86597
TXNRD1	1.30579	9.09116	5.33167	0.000372551	0.0136267	0.0747964	1.86561
STIM2	1.09371	5.07689	5.32763	0.000374648	0.0136679	0.335668	1.8643
MT-ND4L	0.912076	11.173	5.324	0.000376544	0.0137015	0.0583714	1.86323
STUB1	1.80344	2.87817	5.29807	0.000390405	0.0140966	0.475613	1.85089
HIST1H4I	1.15173	4.43939	5.2886	0.000395599	0.0141963	0.356045	1.84783
MT-CO1	0.811663	14.7586	5.28312	0.00039864	0.0142118	0.0450303	1.84735
INSIG1	1.21287	7.08643	5.27611	0.000402566	0.014266	0.0680629	1.8457
STRIP2	2.71177	1.81102	5.27498	0.0004032	0.014266	0.400382	1.8457
NCAPH	2.58369	1.957	5.25903	0.000412306	0.0144905	0.393679	1.83892
DCXR	2.30866	2.8154	5.25899	0.000412327	0.0144905	0.424612	1.83892
PUS7	1.5118	4.31452	5.25847	0.000412633	0.0144905	0.327702	1.83892
CCNYL1	0.935823	5.8232	5.23623	0.000425707	0.0147348	0.117841	1.83166
GPI	0.935886	5.50486	5.23428	0.000426875	0.0147348	0.151204	1.83166
MCM8	1.27462	4.83622	5.23047	0.000429165	0.0147348	0.226353	1.83166
NCEH1	1.05345	5.41083	5.22569	0.000432056	0.0147348	0.149781	1.83166
MT1E	1.91635	2.80271	5.22558	0.000432125	0.0147348	0.38059	1.83166
NUDT15	1.4583	3.67367	5.22244	0.000434038	0.0147348	0.3386	1.83166
TMBIM6	0.762282	8.218	5.19668	0.000450071	0.0151262	-0.104086	1.82027
HIST2H3A	4.21301	-0.432191	5.17981	0.00046091	0.0153804	-0.446382	1.81303
HIST2H3C	4.21301	-0.432191	5.17981	0.00046091	0.0153804	-0.446382	1.81303
GALNT2	0.891858	6.26315	5.16668	0.000469542	0.0154242	-0.029142	1.8118
SMAD3	0.946458	6.97054	5.1499	0.000480828	0.0157402	-0.109564	1.80299
ADAMTSL1	0.746672	7.55052	5.14692	0.000482868	0.0157402	-0.148976	1.80299
LRP8	1.64297	3.71539	5.14227	0.00048606	0.0158076	0.224029	1.80113
PAG1	1.63306	3.99628	5.11812	0.000503008	0.0162836	0.163829	1.78825
HDAC9	1.14352	5.27239	5.10349	0.000513587	0.0165122	-0.0109498	1.7822
SUGP2	0.765875	6.37068	5.06244	0.000544554	0.0172712	-0.192934	1.76268
THEMIS2	5.49976	-1.73507	5.05637	0.000549298	0.0173047	-1.35415	1.76184
ABCC10	1.42554	3.41064	5.05075	0.000553734	0.0173822	0.119701	1.7599
MT-ND6	0.987849	9.94118	5.02911	0.000571164	0.0177945	-0.37912	1.74971
NDRG1	1.09861	6.68382	5.0249	0.000574629	0.0178275	-0.274596	1.74891
PABPC4	0.735195	7.77718	5.01631	0.000581751	0.0179654	-0.35481	1.74556
SLC25A5	0.895525	5.75491	4.9942	0.000600545	0.0183446	-0.229729	1.73649
ATP2B1	0.827105	7.00432	4.98823	0.000605724	0.0184628	-0.352388	1.7337
EMP1	0.794575	8.61189	4.9772	0.000615426	0.0186776	-0.442589	1.72868
NEK9	0.735313	7.16297	4.96968	0.000622138	0.0188003	-0.390665	1.72583
FGFR1	0.803035	6.20787	4.96161	0.000629422	0.0188987	-0.327718	1.72357
QSOX1	0.843803	6.87622	4.94117	0.000648293	0.0193572	-0.414208	1.71316
HPCAL1	1.3051	3.84171	4.93948	0.000649885	0.0193572	-0.0745597	1.71316
SCAF4	0.784178	6.53432	4.93915	0.000650188	0.0193572	-0.391183	1.71316
ATRN	0.795325	6.9525	4.93041	0.000658471	0.0194802	-0.435793	1.71041
CMB9-22P13.1	1.88046	3.07089	4.91171	0.000676565	0.0198902	-0.0536282	1.70136
AC068279.3	3.99533	-0.0179732	4.90918	0.000679052	0.0199217	-0.485574	1.70067
GAS6	0.968422	6.43771	4.89358	0.000694616	0.0202517	-0.451534	1.69354
CDC6	1.64223	3.45857	4.88159	0.000706839	0.0205231	-0.121869	1.68776
MYC	1.14191	4.73506	4.87451	0.00071416	0.0206431	-0.27826	1.68523
HSPD1	0.741201	7.30246	4.87335	0.000715368	0.0206431	-0.544916	1.68523
MCM6	1.03057	4.91998	4.86568	0.000723399	0.0207896	-0.316019	1.68215
CPNE3	0.918917	6.90646	4.85943	0.000730025	0.0208485	-0.539924	1.68092
COLEC12	1.36381	7.15273	4.85817	0.000731371	0.0208485	-0.558528	1.68092
MARCKSL1	1.74911	2.68895	4.84768	0.000742656	0.0210719	-0.12741	1.6763
MSH6	0.812189	5.80799	4.84397	0.000746689	0.0210719	-0.460751	1.6763
SLC24A2	1.79791	2.38033	4.8372	0.000754109	0.0211963	-0.137704	1.67374
PSMC3IP	2.55787	1.02652	4.83546	0.000756036	0.0212082	-0.236583	1.6735
RABIF	1.10988	5.16535	4.82215	0.000770896	0.0214118	-0.413523	1.66935
DUSP6	2.03782	3.47309	4.81699	0.000776741	0.0214794	-0.215277	1.66798
KANK2	0.724052	7.78631	4.81597	0.000777909	0.0214794	-0.658576	1.66798
HMGN2	0.966792	6.98817	4.81196	0.000782484	0.0215579	-0.617846	1.66639
NIN	0.86046	7.77051	4.80954	0.000785265	0.0215579	-0.667655	1.66639
TLN2	0.921055	5.96136	4.80842	0.000786552	0.0215579	-0.532138	1.66639
NCAPG	1.53012	4.10336	4.80815	0.000786874	0.0215579	-0.294369	1.66639
RP11-443P15.2	1.88892	3.5906	4.80157	0.000794499	0.0217245	-0.248043	1.66305
SRCAP	0.797616	6.64159	4.78873	0.000809613	0.0219996	-0.627658	1.65759
KIF20B	1.38955	4.80506	4.78773	0.000810807	0.0219996	-0.416758	1.65759
TRIB1	2.40567	1.5404	4.77337	0.0008281	0.0222969	-0.252914	1.65175
DUSP5	2.205	2.80184	4.77081	0.000831228	0.0223202	-0.237781	1.6513
FADS1	0.90309	7.25099	4.77007	0.000832134	0.0223202	-0.699201	1.6513
KIAA1715	0.731944	7.27097	4.76196	0.000842125	0.0225453	-0.712887	1.64694
HJURP	1.861	2.6036	4.7525	0.000853944	0.0227826	-0.256636	1.6424
WDFY2	0.922352	5.46986	4.74573	0.000862512	0.0228236	-0.568039	1.64162
MT-CYB	0.863386	12.6841	4.74525	0.000863123	0.0228236	-0.796171	1.64162
MT-ND3	0.911781	8.29079	4.73971	0.000870198	0.0229049	-0.795707	1.64007
GPSM2	1.0887	4.76486	4.7268	0.00088695	0.0232219	-0.502528	1.6341
MT-ND1	0.934653	11.1192	4.72125	0.000894261	0.0233636	-0.847385	1.63146
H6PD	0.838848	5.15609	4.70513	0.000915841	0.0237015	-0.588655	1.62522
ERLIN1	0.745131	6.95416	4.70499	0.000916032	0.0237015	-0.779368	1.62522
SYNE2	1.19982	4.92505	4.68205	0.000947722	0.0242211	-0.592089	1.61581
SLC6A6	1.22261	6.01843	4.66892	0.000966377	0.0245641	-0.7514	1.6097
POLR2L	1.13559	4.33665	4.6461	0.00099975	0.0251973	-0.564694	1.59865
ANPEP	1.39179	8.06988	4.64308	0.00100425	0.0251973	-0.9372	1.59865
PPP1R10	0.719585	6.41011	4.63925	0.00101	0.0252451	-0.837353	1.59782
SKI	0.804618	6.53139	4.63852	0.00101109	0.0252451	-0.849249	1.59782
TRIM28	1.2012	4.84573	4.63179	0.0010213	0.0254282	-0.657258	1.59468
FRMD5	1.99887	2.8984	4.63004	0.00102396	0.0254311	-0.441332	1.59464
PRKDC	0.642327	8.58605	4.62816	0.00102684	0.0254578	-0.976843	1.59418
EZH1	0.999016	5.04019	4.62198	0.00103636	0.0256035	-0.699278	1.5917
TK1	2.4905	1.37482	4.61605	0.00104557	0.0257408	-0.468876	1.58938
FAM20C	1.45445	3.48077	4.61351	0.00104954	0.0257708	-0.510806	1.58887
RIPK1	0.909695	5.21476	4.61177	0.00105228	0.0257708	-0.738728	1.58887
TFRC	0.854548	7.15251	4.60204	0.00106769	0.0260509	-0.952231	1.58418
MT-ATP8	1.03366	8.6806	4.60105	0.00106927	0.0260509	-1.02127	1.58418
VASN	0.993764	5.07499	4.59068	0.00108599	0.0261649	-0.75185	1.58228
CLGN	3.75618	1.93465	4.58986	0.00108734	0.0261649	-0.477143	1.58228
THRAP3	0.640668	7.20018	4.57932	0.00110463	0.0263651	-0.990727	1.57897
NANOS1	1.47657	2.84658	4.57664	0.00110907	0.0263817	-0.514653	1.5787
MCM4	1.55984	4.37887	4.57552	0.00111095	0.0263817	-0.676772	1.5787
TEX2	0.66366	6.83322	4.57059	0.0011192	0.0264438	-0.978687	1.57768
HGSNAT	0.622689	7.63865	4.56445	0.00112954	0.0265854	-1.0399	1.57536
TOR1B	1.0646	5.09607	4.56408	0.00113018	0.0265854	-0.795506	1.57536
HN1	1.10257	4.65265	4.5613	0.00113491	0.026592	-0.737063	1.57525
FEM1C	0.937191	5.60617	4.54891	0.00115622	0.0269567	-0.886766	1.56933
TGFBR3	0.977723	6.6148	4.54692	0.00115968	0.0269927	-0.998443	1.56875
ZNF367	2.99403	0.571568	4.54351	0.00116564	0.0270868	-0.681001	1.56724
SERTAD2	0.705752	7.32956	4.53947	0.00117276	0.0272072	-1.06121	1.56532
FCGR1B	5.53743	-2.23993	4.53246	0.00118519	0.0273155	-1.98638	1.56359
IDS	0.638171	7.54091	4.52788	0.0011934	0.0273588	-1.09186	1.5629
PLOD2	1.12365	8.24123	4.52708	0.00119484	0.0273588	-1.12467	1.5629
ADI1	0.82318	6.64964	4.51077	0.00122457	0.0278586	-1.05772	1.55504
CTSA	0.729436	7.77783	4.48957	0.00126442	0.0285803	-1.16438	1.54393
CPD	0.783376	7.72601	4.48645	0.00127038	0.0286112	-1.16672	1.54346
SLC9A1	1.08527	4.69216	4.48615	0.00127096	0.0286112	-0.857576	1.54346
IMMT	1.0088	5.50345	4.48568	0.00127188	0.0286112	-0.971496	1.54346
PHYH	0.993377	4.39555	4.47503	0.00129252	0.0288659	-0.831747	1.53961
NPC2	0.718826	6.27477	4.47456	0.00129345	0.0288659	-1.0803	1.53961
TRIM24	0.849725	5.16785	4.46642	0.00130949	0.0290244	-0.956089	1.53724
TECR	1.21695	5.07605	4.4648	0.00131271	0.0290244	-0.945701	1.53724
LRPAP1	0.807342	5.71239	4.46252	0.00131725	0.0290744	-1.03432	1.53649
CCDC138	2.02847	1.67298	4.45284	0.00133672	0.029227	-0.669191	1.53422
MT-ATP6	0.960096	11.7312	4.44902	0.00134449	0.029227	-1.26883	1.53422
ZWINT	2.11754	1.6328	4.43074	0.00138235	0.0299941	-0.700362	1.52296
OFD1P17	1.9251	2.44385	4.42935	0.00138527	0.0300114	-0.70585	1.52271
IGF2R	0.8136	7.17358	4.4197	0.00140575	0.0302688	-1.23942	1.519
NASP	1.14861	5.99988	4.41729	0.00141092	0.0302769	-1.14009	1.51889
PPP2R3B	2.51285	1.10847	4.41557	0.00141462	0.0302769	-0.752238	1.51889
ITGB3	2.11342	3.334	4.40692	0.00143336	0.0306009	-0.801339	1.51427
FOSL1	1.30522	5.384	4.40653	0.00143422	0.0306009	-1.07896	1.51427
PNRC1	0.850306	7.48408	4.3931	0.00146387	0.0310936	-1.30097	1.50733
TOR1AIP2	0.61096	7.42014	4.39096	0.00146868	0.0311006	-1.30058	1.50723
NEMP1	1.11646	4.58519	4.38774	0.00147591	0.0312068	-0.993449	1.50575
HSPA8	0.590017	9.29627	4.38369	0.00148505	0.0313093	-1.37305	1.50433
IPO9	0.674878	6.72478	4.38313	0.00148633	0.0313093	-1.26456	1.50433
CHST7	1.83417	2.7086	4.38065	0.00149197	0.0313097	-0.789146	1.50432
PSIP1	0.737441	6.88195	4.37671	0.00150096	0.0313252	-1.28677	1.50411
POLD2	1.434	3.32108	4.37615	0.00150226	0.0313252	-0.845903	1.50411
CASC5	1.11667	4.76668	4.37563	0.00150345	0.0313252	-1.03912	1.50411
STARD5	1.34001	3.65473	4.3742	0.00150673	0.0313409	-0.885788	1.50389
CCDC85B	1.89126	1.37746	4.35969	0.00154053	0.031782	-0.806485	1.49782
DHFR	1.16534	3.75311	4.35929	0.00154148	0.031782	-0.920458	1.49782
MTATP6P1	0.913643	9.73379	4.35509	0.00155141	0.03194	-1.42189	1.49567
RNF24	0.896728	6.41249	4.35412	0.00155371	0.0319407	-1.28346	1.49566
PSMD2	0.735598	6.22139	4.30829	0.00166688	0.0332641	-1.3369	1.47802
CHCHD7	1.32131	4.55512	4.30522	0.00167478	0.0332641	-1.11686	1.47802
MAPRE2	0.992844	5.6312	4.28987	0.00171478	0.0336317	-1.29518	1.47325
AHNAK2	0.696973	8.38474	4.28634	0.00172414	0.0337213	-1.51107	1.4721
HNRNPUL2-BSCL2	1.16827	5.80715	4.28018	0.00174059	0.0339019	-1.33307	1.46978
KIAA1033	0.703456	6.63121	4.27872	0.00174449	0.0339309	-1.42269	1.4694
CHAF1B	1.31877	3.04941	4.27477	0.00175516	0.0340602	-0.971114	1.46775
SCRG1	1.53932	2.64217	4.25584	0.00180718	0.0347185	-0.967169	1.45944
FAM222A	5.22667	-2.43221	4.25032	0.00182265	0.0348731	-2.26333	1.45751
XPR1	0.887817	5.8264	4.24942	0.00182519	0.0348743	-1.38431	1.45749
SMIM3	1.35597	3.22629	4.23732	0.00185967	0.0354369	-1.0444	1.45054
ZNF782	1.45028	3.07656	4.23376	0.00186995	0.0355846	-1.03494	1.44874
PPAT	0.902782	4.63522	4.22234	0.00190331	0.0359281	-1.2585	1.44457
CREB3L2	0.844536	8.63234	4.20967	0.00194103	0.0363547	-1.64092	1.43944
ACADVL	1.21926	5.20989	4.20857	0.00194435	0.0363617	-1.36614	1.43936
CPA4	2.60924	4.6588	4.19867	0.00197445	0.0367295	-1.29929	1.43498
NUSAP1	1.38316	4.20817	4.19436	0.0019877	0.0368786	-1.23732	1.43323
BCL2L11	2.91344	1.76626	4.18741	0.0020093	0.0371885	-1.0347	1.42959
CKS2	2.16958	2.01445	4.1843	0.00201902	0.0372633	-1.0426	1.42872
AHCTF1	0.689307	7.15357	4.15667	0.00210774	0.0384857	-1.65792	1.4147
LRPPRC	0.675701	6.31506	4.15519	0.00211259	0.0384857	-1.59116	1.4147
KNTC1	1.04673	4.45048	4.15262	0.00212108	0.0385905	-1.33954	1.41352
ZBTB21	0.890895	5.30788	4.14669	0.00214077	0.0388985	-1.47844	1.41007
CCDC93	0.688919	5.81739	4.14281	0.00215378	0.0389685	-1.55336	1.40929
EZH2	1.41969	3.84844	4.13993	0.00216346	0.0390587	-1.26968	1.40828
NAV1	0.576237	8.52001	4.13591	0.00217708	0.0391042	-1.75724	1.40778
FAM129B	0.965889	4.81835	4.13261	0.00218834	0.0392366	-1.42816	1.40631
EIF4A1	0.675834	6.91306	4.13211	0.00219003	0.0392366	-1.68024	1.40631
APLP2	0.902851	10.0896	4.1131	0.00225607	0.040063	-1.81259	1.39726
TNRC6C	0.811308	5.16586	4.10376	0.00228927	0.0404787	-1.52645	1.39277
OLA1	0.786798	7.13158	4.10074	0.00230012	0.0404974	-1.74675	1.39257
CTC1	2.02391	3.0638	4.09677	0.00231447	0.0405883	-1.24028	1.3916
SRXN1	1.64614	5.11206	4.09462	0.00232227	0.0406744	-1.53303	1.39068
FAM212B	0.836195	4.73797	4.0931	0.00232783	0.0407212	-1.47835	1.39018
RGAG4	1.85843	2.70584	4.09102	0.00233541	0.0407735	-1.21606	1.38962
EXOC6	1.99776	1.11952	4.08386	0.00236178	0.0409645	-1.19161	1.38759
NOTCH2	0.632902	7.97937	4.08299	0.00236501	0.0409645	-1.82393	1.38759
FRYL	0.642751	6.39246	4.08106	0.00237218	0.0410381	-1.71843	1.38681
SLC4A7	0.863877	5.46312	4.07521	0.00239404	0.0412643	-1.61466	1.38443
SF3A1	0.990626	4.73017	4.07116	0.00240929	0.0414443	-1.51197	1.38254
ENSA	0.722387	6.89745	4.06698	0.00242516	0.0415464	-1.78441	1.38147
UNC119B	1.116	4.96288	4.0499	0.00249114	0.0425002	-1.58206	1.37161
ABCC6	1.68751	3.0209	4.04469	0.00251163	0.0426644	-1.31504	1.36993
GNPDA1	1.1634	4.38235	4.03297	0.00255839	0.0431981	-1.51777	1.36453
SIPA1L3	1.00634	4.32419	4.02631	0.00258537	0.043407	-1.51912	1.36244
ENO1	0.683494	6.54721	4.02594	0.00258689	0.043407	-1.82225	1.36244
SUN1	0.905637	5.81137	4.02403	0.00259468	0.043407	-1.74379	1.36244
CLEC16A	1.31056	4.14826	4.02178	0.00260391	0.043407	-1.49888	1.36244
EEF2	0.530325	10.0287	4.02159	0.00260466	0.043407	-1.96145	1.36244
SMG1	0.524018	8.31573	4.01788	0.00261995	0.0435072	-1.94298	1.36144
FEN1	1.63953	3.93859	4.01332	0.00263884	0.0437693	-1.48037	1.35883
CARHSP1	1.27735	3.65947	4.00991	0.00265311	0.0439542	-1.44565	1.357
ARF6	0.643389	6.63005	4.00499	0.00267377	0.0441943	-1.86355	1.35463
FCF1P7	3.04604	-0.587195	4.00359	0.0026797	0.0442111	-1.63632	1.35447
MZF1	1.12084	3.64428	4.00111	0.00269018	0.0442615	-1.45728	1.35397
HN1L	0.877219	4.503	3.99891	0.00269956	0.0442738	-1.591	1.35385
ANXA2	0.520646	11.1878	3.99536	0.00271475	0.0443386	-2.00293	1.35322
PEPD	0.919683	4.80366	3.98955	0.00273977	0.0444487	-1.65386	1.35214
FAM234A	1.16322	3.80982	3.98788	0.00274701	0.0444978	-1.50139	1.35166
VPS26A	0.697914	5.59006	3.98427	0.00276273	0.0446668	-1.77872	1.35002
CCDC47	0.631226	6.62053	3.98353	0.00276598	0.0446673	-1.89768	1.35001
ODC1	1.16446	6.80579	3.97772	0.0027915	0.044977	-1.92248	1.34701
ZMIZ2	0.831414	4.53193	3.96658	0.00284118	0.0456175	-1.6472	1.34087
PNPLA2	1.50462	4.38043	3.9659	0.00284421	0.0456175	-1.62403	1.34087
CD47	0.56744	7.38298	3.95906	0.00287519	0.0459442	-1.9941	1.33777
STXBP1	0.790462	6.75147	3.95781	0.00288089	0.0459442	-1.95061	1.33777
POLE	1.26565	3.62938	3.9553	0.00289239	0.0460376	-1.52681	1.33689
CD59	0.85173	9.13654	3.95439	0.00289655	0.0460376	-2.06494	1.33689
NIPA1	1.03056	4.2765	3.95264	0.0029046	0.0460662	-1.62855	1.33662
CALM1	0.511856	8.5838	3.95059	0.00291404	0.0461592	-2.06097	1.33574
RTF1	0.642415	6.79106	3.94718	0.00292988	0.0463104	-1.97118	1.33432
EPAS1	0.573512	7.61376	3.9464	0.00293348	0.0463104	-2.02859	1.33432
ORAI1	1.81074	1.56159	3.94311	0.00294883	0.0464491	-1.37948	1.33302
SREBF1	1.28995	3.44804	3.93391	0.0029922	0.0469746	-1.53575	1.32814
HIST1H2BE	3.688	0.501655	3.93267	0.00299812	0.047015	-1.45006	1.32776
POLR2H	0.819872	4.40653	3.91895	0.00306419	0.0479443	-1.70315	1.31926
TMEM50B	0.652709	6.16131	3.91591	0.003079	0.0480835	-1.96222	1.318
SLC38A10	0.914233	4.40513	3.91328	0.00309191	0.0480835	-1.71199	1.318
EIF4EBP2	0.536989	8.07281	3.91257	0.0030954	0.0480835	-2.10635	1.318
TWIST2	0.679114	9.0371	3.90025	0.00315669	0.0486352	-2.15256	1.31305
DDX55	1.05369	3.93773	3.89721	0.00317201	0.0488178	-1.66349	1.31142
LUC7L	0.819277	5.73297	3.89257	0.00319552	0.0491259	-1.94691	1.30869
H2AFV	0.686208	7.28326	3.88732	0.00322236	0.0494565	-2.10522	1.30578
SH3GLB2	1.38415	2.66232	3.8832	0.00324362	0.0495494	-1.52585	1.30496
CAT	1.17387	5.47129	3.88264	0.00324648	0.0495494	-1.92709	1.30496
KIAA0100	0.669497	7.00746	3.88241	0.0032477	0.0495494	-2.09392	1.30496
CENPN	1.08932	4.12851	3.88	0.00326018	0.0495787	-1.72067	1.30471
GLUL	0.980245	6.17014	3.87015	0.00331181	0.0499325	-2.03805	1.30162
RUFY1	0.806962	5.34762	3.86817	0.00332231	0.0500372	-1.9329	1.30071
OTUD3	1.39701	3.25955	3.86606	0.00333352	0.0501187	-1.6174	1.3
TMSB4X	0.517833	8.75509	3.86581	0.00333484	0.0501187	-2.20438	1.3
FAM102A	1.39398	3.73407	3.8619	0.00335574	0.0503253	-1.6887	1.29821
NBPF10	0.797292	4.87796	3.85506	0.00339257	0.0506642	-1.88224	1.2953
IMP3	1.12804	4.46904	3.85504	0.00339273	0.0506642	-1.81581	1.2953
GMCL1	0.889686	4.95668	3.85099	0.00341472	0.050828	-1.90135	1.2939
CYR61	0.526285	10.632	3.85037	0.00341813	0.050828	-2.24323	1.2939
TGOLN2	0.577156	8.74812	3.84794	0.00343145	0.0509185	-2.23374	1.29312
PLEC	0.682676	6.69894	3.84341	0.00345634	0.051169	-2.1337	1.29099
ESCO2	1.48728	3.58322	3.84308	0.00345817	0.051169	-1.69659	1.29099
GINS2	1.43754	2.1693	3.84158	0.00346649	0.051169	-1.55032	1.29099
JAK1	0.501931	7.99279	3.83671	0.00349364	0.0515156	-2.22789	1.28806
SSH2	0.825833	5.40879	3.83255	0.00351694	0.0515969	-1.99981	1.28738
ACSL1	1.28052	4.37965	3.83142	0.00352329	0.0515969	-1.83913	1.28738
DDI2	0.707043	5.76685	3.83036	0.0035293	0.0516091	-2.05306	1.28727
MTND1P23	0.852318	4.33841	3.82937	0.00353488	0.0516285	-1.83563	1.28711
IMPDH2	0.864452	5.26035	3.82866	0.00353892	0.0516285	-1.98432	1.28711
HIST2H2BC	4.30583	-0.78722	3.82811	0.00354205	0.0516285	-1.88499	1.28711
MAK	1.60753	2.59796	3.82754	0.00354529	0.0516285	-1.6047	1.28711
DRAP1	1.23048	2.9942	3.82516	0.0035588	0.0517463	-1.64925	1.28612
SRR	0.861078	4.71944	3.82482	0.00356073	0.0517463	-1.90555	1.28612
BTD	0.876382	4.43769	3.82195	0.00357713	0.0518242	-1.86391	1.28547
SPAG9	0.569091	7.16242	3.8155	0.00361433	0.0520791	-2.21523	1.28334
GTF2IP1	0.641485	6.81057	3.81505	0.0036169	0.0520791	-2.18957	1.28334
TWSG1	0.63017	8.33308	3.81306	0.00362844	0.0521385	-2.28016	1.28284
SNX1	0.593964	6.63973	3.81019	0.0036452	0.0522727	-2.18333	1.28173
H3F3B	0.842619	7.44635	3.80844	0.00365545	0.0523663	-2.24566	1.28095
RPL32P3	1.18783	3.12602	3.80502	0.00367557	0.0525476	-1.69607	1.27945
NBPF9	0.580293	6.89808	3.79975	0.00370677	0.0526262	-2.22169	1.2788
RAD54L2	0.636452	5.69421	3.79758	0.0037197	0.0527331	-2.09695	1.27792
AASDH	1.05811	4.31775	3.79715	0.00372225	0.0527331	-1.88406	1.27792
CLSTN1	0.709092	5.88788	3.795	0.00373511	0.0527946	-2.12684	1.27741
BRIP1	1.00146	3.66606	3.79426	0.00373958	0.0527946	-1.78578	1.27741
ZMYM1	0.958826	4.19515	3.79392	0.00374158	0.0527946	-1.86919	1.27741
SH3PXD2B	0.729337	6.16343	3.7851	0.00379496	0.0531875	-2.17691	1.27419
PHLPP1	0.9607	4.58693	3.7848	0.0037968	0.0531875	-1.94858	1.27419
WDR6	0.775014	5.80956	3.77227	0.00387403	0.0540139	-2.15401	1.26749
OSR1	1.3153	3.10679	3.76336	0.00392993	0.0544255	-1.75871	1.2642
POLDIP3	0.726214	4.91523	3.76155	0.0039414	0.0544255	-2.04005	1.2642
NFIL3	0.929654	3.91207	3.76143	0.00394219	0.0544255	-1.8757	1.2642
TTL	0.58498	6.70678	3.75336	0.00399374	0.0549755	-2.28286	1.25983
NABP1	0.919582	8.79201	3.75123	0.00400743	0.0550046	-2.39472	1.2596
MSH5	1.68032	3.10215	3.75032	0.00401331	0.0550046	-1.77852	1.2596
ALDH3A2	1.30453	6.33718	3.75	0.00401539	0.0550046	-2.25386	1.2596
KPNA4	0.578078	7.69301	3.74166	0.00406971	0.0555326	-2.37054	1.25545
CISD2	0.833225	5.1469	3.73273	0.00412875	0.0562756	-2.12374	1.24968
POLG	1.01746	3.46506	3.72999	0.00414701	0.0563146	-1.85856	1.24938
ZCCHC14	0.790565	5.84975	3.72512	0.00417973	0.0566496	-2.23688	1.2468
ITGA2	1.0821	4.58044	3.72324	0.00419241	0.0567355	-2.04734	1.24615
MT-CO3	0.821893	12.3188	3.71542	0.0042457	0.0571192	-2.45497	1.24322
PSAP	0.562936	9.42066	3.71473	0.00425042	0.0571192	-2.46407	1.24322
SIN3A	0.628496	6.42333	3.7143	0.00425341	0.0571192	-2.32162	1.24322
GLRB	1.73811	2.73981	3.71357	0.00425837	0.0571192	-1.79382	1.24322
ABLIM3	0.789245	5.26128	3.70802	0.00429677	0.0574331	-2.18176	1.24084
CCNB1	1.15192	3.61538	3.7076	0.00429967	0.0574331	-1.91597	1.24084
BAG4	0.783209	4.71684	3.7036	0.00432752	0.0575994	-2.10202	1.23958
RP11-15H20.8	2.10569	1.28917	3.70155	0.00434193	0.0576822	-1.72204	1.23896
KPNA2	0.966584	5.54069	3.69544	0.00438502	0.0581264	-2.24349	1.23563
PRAF2	0.960733	5.22358	3.69493	0.00438863	0.0581264	-2.19753	1.23563
CABIN1	1.05894	3.571	3.69403	0.00439503	0.0581264	-1.93098	1.23563
PNMA1	0.747257	6.65703	3.69389	0.00439601	0.0581264	-2.37703	1.23563
ERN1	1.14045	4.32713	3.69325	0.00440056	0.0581319	-2.05343	1.23559
IFFO2	0.989626	4.22034	3.69195	0.00440984	0.0581999	-2.03769	1.23508
FZD3	2.07743	1.81608	3.69121	0.0044151	0.0582149	-1.75401	1.23497
TRIM11	1.6476	2.07289	3.68753	0.00444151	0.0584799	-1.77483	1.23299
ABHD2	0.79441	6.8195	3.68725	0.00444351	0.0584799	-2.40166	1.23299
CCDC127	0.758867	5.36261	3.68378	0.00446853	0.0586995	-2.23681	1.23137
CHAF1A	1.35524	2.56763	3.6823	0.00447926	0.0587856	-1.82431	1.23073
PCBP2	0.494845	7.36191	3.67623	0.00452344	0.0591449	-2.45946	1.22808
SCD	0.748222	8.79504	3.67433	0.00453739	0.0592582	-2.52271	1.22725
UBR4	0.539751	7.85996	3.67306	0.00454678	0.0592849	-2.49307	1.22706
RBM4B	0.84095	4.57727	3.67027	0.00456737	0.0593041	-2.13301	1.22692
DHX9	0.522562	7.27931	3.66903	0.00457657	0.0593436	-2.46593	1.22663
TYW1B	1.6106	2.1483	3.66631	0.00459674	0.0595504	-1.81221	1.22512
PTTG1	1.1419	3.89942	3.66423	0.00461225	0.0596082	-2.02958	1.22469
FOSL2	0.762904	6.61	3.66401	0.0046139	0.0596082	-2.42252	1.22469
FKBP5	1.77391	2.53432	3.65556	0.00467754	0.0602645	-1.86218	1.21994
LENG8	0.69374	6.23336	3.65139	0.00470933	0.0606187	-2.40578	1.21739
CLCC1	0.801802	6.02694	3.64724	0.00474116	0.0608229	-2.38827	1.21593
CLCN5	1.14408	3.77785	3.64669	0.00474538	0.0608229	-2.03834	1.21593
UBR3	0.558016	6.80294	3.6445	0.00476225	0.0609036	-2.47135	1.21536
BUB1	1.18351	3.83079	3.63686	0.00482166	0.0615024	-2.06257	1.21111
SRD5A3	1.33875	4.19761	3.63516	0.00483503	0.0615614	-2.12585	1.21069
HTRA1	0.501247	8.42431	3.63205	0.00485952	0.0617151	-2.58391	1.20961
HSPA12A	0.790568	4.4551	3.62063	0.00495052	0.0624734	-2.1932	1.2043
DYNC1LI2	0.505584	7.62663	3.62057	0.00495102	0.0624734	-2.56831	1.2043
NDST2	0.922726	4.51804	3.61823	0.00496991	0.0626556	-2.20781	1.20304
WDR36	0.704736	5.54146	3.61092	0.00502934	0.063235	-2.38309	1.19904
RP11-423H2.1	0.946371	4.29855	3.60914	0.00504394	0.063362	-2.1852	1.19817
SLC44A1	0.821277	7.71742	3.60666	0.00506431	0.0635046	-2.59656	1.19719
SUPT16H	0.561218	6.72641	3.60445	0.00508258	0.0635815	-2.53167	1.19667
KHDRBS3	1.33024	2.44784	3.60306	0.00509409	0.0635815	-1.93458	1.19667
TBC1D16	1.02598	4.63074	3.60029	0.0051171	0.0637457	-2.25638	1.19555
RANBP3	1.10024	3.33024	3.59977	0.00512143	0.0637457	-2.04618	1.19555
FIGNL1	1.51728	2.81556	3.59553	0.00515698	0.0639265	-1.98601	1.19432
PIGX	1.06496	3.59094	3.59369	0.00517241	0.0639722	-2.09428	1.19401
CYP2U1	0.7628	5.33659	3.59347	0.00517429	0.0639722	-2.38179	1.19401
PTGS1	1.28699	6.19008	3.59255	0.005182	0.063982	-2.49859	1.19394
GALNT11	0.788261	5.78366	3.5923	0.00518417	0.063982	-2.44771	1.19394
AGFG2	1.89229	1.38557	3.59049	0.00519944	0.064011	-1.88463	1.19375
ZNF584	1.30358	2.44066	3.58976	0.00520565	0.0640226	-1.95437	1.19367
AC002543.2	3.34807	-0.327589	3.58758	0.00522414	0.0641939	-2.02744	1.19251
CCNI	0.496002	9.37813	3.57912	0.00529667	0.0648044	-2.69006	1.1884
SLC2A13	1.06782	3.89317	3.57779	0.00530817	0.0648044	-2.16794	1.1884
CTSL	0.712785	7.21454	3.57679	0.00531682	0.0648044	-2.61524	1.1884
NFYA	0.808932	4.93195	3.57518	0.00533086	0.0648044	-2.34809	1.1884
CLPTM1	0.702596	5.62901	3.57486	0.00533364	0.0648044	-2.45527	1.1884
ATP8A1	2.74865	0.878494	3.57274	0.00535212	0.0648529	-1.9053	1.18807
GNPTG	0.63035	5.74963	3.57209	0.0053578	0.0648529	-2.47661	1.18807
VPS35	0.577723	7.25391	3.57071	0.00536987	0.0648529	-2.62812	1.18807
HIST1H4E	1.21151	2.48734	3.56949	0.00538059	0.0649267	-1.99034	1.18758
CENPE	1.18337	4.47528	3.56772	0.0053961	0.0650024	-2.28307	1.18707
ZNF718	1.24208	3.1476	3.56305	0.00543738	0.0653878	-2.07925	1.1845
SAMHD1	0.788984	5.16147	3.54941	0.00555991	0.0665818	-2.42761	1.17664
ZNF264	0.63431	6.11755	3.5482	0.00557083	0.0665818	-2.56383	1.17664
JUN	0.841404	5.43702	3.54689	0.00558285	0.0666251	-2.4739	1.17636
PRRC2B	0.543623	7.10797	3.54541	0.00559629	0.0666726	-2.66009	1.17605
HIC2	1.98264	1.49952	3.54396	0.00560963	0.0667298	-1.95704	1.17568
CDKN2AIP	0.98575	3.9049	3.54385	0.00561057	0.0667298	-2.22479	1.17568
GCDH	1.59482	2.23031	3.54153	0.00563192	0.0668144	-2.0089	1.17513
ZNF680	1.1874	3.05093	3.53785	0.00566587	0.0671041	-2.10626	1.17325
MT-ND2	0.825782	11.2579	3.53598	0.0056833	0.0672244	-2.7645	1.17247
FARP2	0.699964	6.06604	3.53573	0.00568557	0.0672244	-2.57832	1.17247
RPS28	0.829282	4.43611	3.53326	0.00570856	0.0674395	-2.33272	1.17109
LAGE3	1.80128	2.27405	3.53044	0.00573501	0.0676952	-2.02987	1.16944
AHNAK	0.503634	12.1549	3.52576	0.00577909	0.0681067	-2.77377	1.16681
PITPNA	0.622629	6.20296	3.52488	0.00578741	0.0681067	-2.6128	1.16681
ZNF703	1.21397	3.66819	3.52455	0.00579054	0.0681067	-2.21748	1.16681
LPIN1	0.664817	6.51325	3.52436	0.00579234	0.0681067	-2.64619	1.16681
ZNF33A	0.875092	5.63249	3.52309	0.00580439	0.0681713	-2.5417	1.1664
PLSCR4	0.765455	6.05003	3.51983	0.00583539	0.0684783	-2.60286	1.16445
STAT1	0.809202	8.77707	3.5117	0.00591358	0.0690162	-2.79445	1.16105
GEM	2.23233	2.09315	3.51115	0.00591891	0.0690162	-2.0436	1.16105
SLX4	1.10823	3.57456	3.51036	0.00592665	0.0690315	-2.22559	1.16095
EGLN1	0.606785	6.02151	3.50389	0.00598982	0.069652	-2.62592	1.15707
NBL1	1.0932	3.90695	3.50291	0.00599943	0.0696577	-2.29152	1.15703
CENPF	1.09265	6.24069	3.50283	0.0060002	0.0696577	-2.65386	1.15703
B2M	0.466321	8.9238	3.5018	0.0060103	0.0697175	-2.81385	1.15666
KIF11	1.11169	4.69103	3.50028	0.00602535	0.0698346	-2.43089	1.15593
ITPR2	0.679992	5.46524	3.49535	0.00607423	0.0701701	-2.56358	1.15385
TEX261	0.582482	6.23185	3.49226	0.00610507	0.0703771	-2.67052	1.15257
TPX2	0.739199	5.26225	3.48878	0.00613997	0.0705821	-2.54374	1.15131
CNTN3	0.846567	5.96951	3.48587	0.00616942	0.0708215	-2.64936	1.14983
TEX30	1.66157	2.75584	3.48405	0.00618786	0.0708977	-2.15361	1.14937
PLXNA3	0.614628	5.62982	3.48358	0.0061926	0.0708977	-2.60703	1.14937
KCNAB1	1.27754	3.40991	3.48258	0.00620282	0.070957	-2.24505	1.149
TXNDC16	1.38516	2.7408	3.47982	0.00623097	0.0712011	-2.15844	1.14751
SH2B3	0.911083	4.44735	3.47688	0.00626103	0.0714488	-2.42714	1.14601
AXL	0.669018	8.04184	3.47138	0.0063179	0.0720394	-2.83886	1.14243
EXOSC8	1.23867	3.40442	3.46696	0.00636393	0.0724145	-2.2693	1.14017
TRA2B	0.551918	7.03909	3.46617	0.00637212	0.072423	-2.78767	1.14012
POLD3	1.07903	3.7977	3.46368	0.00639831	0.0725361	-2.33697	1.13945
CYCS	0.57287	6.61141	3.4622	0.00641388	0.0726047	-2.75929	1.13904
TRIM25	0.837989	5.88989	3.45494	0.00649082	0.0732989	-2.6905	1.1349
HMMR	1.77786	3.28409	3.45416	0.00649912	0.0733338	-2.27196	1.1347
SZRD1	0.772342	5.10962	3.45267	0.0065151	0.073389	-2.57946	1.13437
TCF19	1.19841	3.73596	3.45216	0.00652054	0.073389	-2.34543	1.13437
DHTKD1	0.820837	3.98658	3.45176	0.00652485	0.073389	-2.38822	1.13437
FAM73B	2.55042	0.529187	3.4467	0.00657932	0.0739425	-2.09134	1.13111
LRIG1	1.26744	3.4169	3.44295	0.00662007	0.0743411	-2.30976	1.12877
TRIM33	0.645565	6.75326	3.44025	0.00664955	0.0745202	-2.80845	1.12773
PARP1	0.804092	4.67532	3.44004	0.00665188	0.0745202	-2.52752	1.12773
GMNN	1.77264	1.35979	3.43721	0.00668293	0.074749	-2.10829	1.12639
HACD3	0.490373	7.85272	3.43576	0.00669888	0.0748412	-2.88996	1.12586
MMP24	1.13937	2.67831	3.43549	0.0067018	0.0748412	-2.22053	1.12586
PCDHGC3	1.85826	5.00461	3.42498	0.0068188	0.0758985	-2.60833	1.11977
NOP58	0.663385	4.78697	3.42403	0.00682943	0.0758985	-2.57324	1.11977
PKMYT1	1.91703	0.684426	3.42321	0.00683865	0.0758985	-2.11794	1.11977
ZCCHC2	1.1841	4.03528	3.4224	0.00684783	0.07593	-2.4445	1.11959
MRPL42	0.545886	5.89426	3.42123	0.00686103	0.0760165	-2.7474	1.11909
OAZ1	0.523946	7.60639	3.41497	0.00693213	0.0765033	-2.91173	1.11632
GCLC	1.08178	3.82693	3.4097	0.0069926	0.0769897	-2.42955	1.11357
ARNTL2	0.810856	4.40542	3.40605	0.00703486	0.0771344	-2.53624	1.11275
GLA	1.13148	3.84192	3.4054	0.00704231	0.0771344	-2.43907	1.11275
MLLT4	0.682501	5.22296	3.40296	0.00707071	0.0772046	-2.68019	1.11236
PCNA	1.13768	4.94354	3.39122	0.00720895	0.0780171	-2.65414	1.10781
BTG1	0.742367	5.3524	3.39093	0.00721246	0.0780171	-2.72039	1.10781
PILRB	1.18508	2.94234	3.38173	0.00732279	0.0788979	-2.3394	1.10293
HTT	0.618738	6.14927	3.38106	0.00733094	0.0789199	-2.847	1.10281
TMEM136	0.924385	4.03083	3.38064	0.00733604	0.0789199	-2.51201	1.10281
CRYBG3	0.582526	6.16595	3.37694	0.00738094	0.0793423	-2.8559	1.1005
LDLRAD3	1.28399	3.07589	3.37646	0.00738684	0.0793452	-2.36633	1.10048
GOLM1	0.642941	6.65693	3.37574	0.00739563	0.079379	-2.90837	1.10029
RACGAP1	0.728846	5.34534	3.37513	0.00740305	0.0793981	-2.74563	1.10019
RRP1B	0.935188	4.07302	3.36569	0.00751946	0.0803407	-2.54386	1.09506
CAMLG	0.88619	3.90326	3.36379	0.00754302	0.0805313	-2.51739	1.09404
LRRC8C	0.909189	3.96556	3.36266	0.00755716	0.0806136	-2.53002	1.09359
PARD6B	0.521939	6.28174	3.35535	0.00764901	0.0811124	-2.90536	1.09091
HECTD4	0.621216	6.31148	3.35295	0.0076795	0.0813104	-2.91272	1.08985
STARD7	0.498682	7.08349	3.35182	0.0076938	0.0813116	-2.98315	1.08985
MAT2A	0.439572	7.89861	3.35093	0.00770517	0.0813375	-3.0351	1.08971
NLGN4X	2.67894	-0.704631	3.34921	0.00772716	0.0814474	-2.38264	1.08912
NOLC1	0.543073	6.03359	3.34812	0.00774108	0.0815033	-2.88796	1.08882
ZMIZ1	0.780876	6.56463	3.34292	0.007808	0.0819084	-2.95519	1.08667
PPP1R13B	1.2376	2.51601	3.34003	0.00784531	0.0821395	-2.35108	1.08545
BRCA2	1.58502	3.68732	3.33562	0.00790278	0.0825571	-2.52661	1.08325
MLLT3	0.744968	4.97606	3.33392	0.00792508	0.0827286	-2.75482	1.08234
PAICS	0.731152	6.80402	3.33111	0.00796202	0.0829912	-2.99607	1.08097
SLC25A11	1.34419	2.42161	3.33061	0.00796861	0.0829985	-2.35493	1.08093
RPA3	2.82806	1.30107	3.3288	0.00799261	0.0831255	-2.26548	1.08027
AHI1	0.579655	6.11428	3.32736	0.00801165	0.0832109	-2.93281	1.07982
SLC22A17	1.31173	2.74067	3.32729	0.00801264	0.0832109	-2.399	1.07982
POLA2	1.35654	3.03997	3.32579	0.00803252	0.0832945	-2.44221	1.07938
PRRC2A	0.489888	6.70878	3.32464	0.00804782	0.0833918	-2.99887	1.07888
LYRM7	0.772368	4.56998	3.3228	0.00807238	0.0835234	-2.70281	1.07819
MAP1LC3B	0.544217	7.17765	3.32149	0.00808997	0.0836439	-3.04117	1.07757
EXO1	1.33228	2.51474	3.32104	0.00809596	0.0836443	-2.38075	1.07756
ATP6V0A1	0.612098	5.18984	3.32017	0.00810764	0.0836573	-2.81282	1.0775
NAGA	0.98252	4.10956	3.31952	0.00811633	0.0836573	-2.62601	1.0775
HIST1H2BK	1.18664	2.94844	3.31622	0.00816091	0.0838847	-2.44458	1.07632
SKA1	1.62799	2.8978	3.31046	0.00823914	0.0844147	-2.44675	1.07358
CDC42EP2	1.02029	2.97351	3.31004	0.00824489	0.0844147	-2.45794	1.07358
SMC1A	0.605686	6.62952	3.30969	0.00824964	0.0844147	-3.01701	1.07358
PLAGL1	0.611514	5.88729	3.30966	0.0082501	0.0844147	-2.93329	1.07358
RP11-325O24.5	1.22404	6.56294	3.30448	0.00832124	0.0847484	-3.01968	1.07187
B3GALNT2	0.842004	4.61512	3.30186	0.00835752	0.0849693	-2.74551	1.07074
ADK	0.797823	4.54041	3.30146	0.00836298	0.0849693	-2.73281	1.07074
MTRNR2L11	0.437109	11.44	3.30081	0.00837202	0.0849998	-3.15946	1.07058
GZF1	1.10997	3.36707	3.29738	0.00841979	0.0852396	-2.53674	1.06936
MLEC	0.521086	7.4154	3.29738	0.00841985	0.0852396	-3.09811	1.06936
FUCA1	1.26225	2.96404	3.29562	0.00844448	0.0854276	-2.47964	1.0684
GRINA	0.613244	5.47996	3.28868	0.00854219	0.0860222	-2.91043	1.06539
ASPH	0.605014	9.73079	3.28685	0.00856822	0.086184	-3.18483	1.06457
KLHL11	0.951041	3.88521	3.28002	0.00866598	0.086981	-2.65123	1.06058
SPIRE1	0.524868	6.35474	3.27691	0.00871075	0.0871199	-3.04523	1.05988
SORT1	0.574796	5.63234	3.27521	0.00873549	0.0872434	-2.95551	1.05927
STK17B	0.589267	5.84349	3.27105	0.00879603	0.0876615	-2.99218	1.05719
TYMS	1.09489	4.46546	3.27019	0.00880852	0.0877239	-2.77117	1.05688
TMEM245	0.611328	5.98475	3.26603	0.00886969	0.0882707	-3.01948	1.05418
MASP2	1.19253	3.15639	3.26545	0.00887818	0.0882717	-2.55597	1.05418
THOC2	0.492803	6.8769	3.26362	0.00890531	0.0883753	-3.11572	1.05367
STEAP1	1.10878	3.76105	3.26179	0.00893229	0.0884485	-2.65945	1.05331
CEP68	0.629467	5.07391	3.26016	0.00895656	0.0884485	-2.89396	1.05331
PLOD1	0.658288	5.92563	3.25979	0.0089621	0.0884485	-3.02216	1.05331
RSPH3	0.776892	4.74479	3.25973	0.00896294	0.0884485	-2.83832	1.05331
NR6A1	1.63825	1.3251	3.2589	0.00897531	0.0884846	-2.37042	1.05313
DEPDC1B	2.20144	0.436781	3.25808	0.0089876	0.0885058	-2.35297	1.05303
NUDT4	0.449726	7.38686	3.25542	0.00902743	0.0886892	-3.16707	1.05213
ZNF445	0.513634	5.88636	3.25489	0.00903533	0.0886892	-3.02507	1.05213
LSM4	1.13049	3.55575	3.25489	0.00903533	0.0886892	-2.636	1.05213
UAP1	0.654784	6.18941	3.25474	0.00903771	0.0886892	-3.06392	1.05213
SPDYE2	1.35124	4.55381	3.25328	0.00905967	0.088785	-2.81505	1.05166
BAG6	0.59419	5.1968	3.25301	0.00906374	0.088785	-2.92603	1.05166
TBC1D4	0.808661	4.03886	3.25171	0.00908329	0.088827	-2.72485	1.05145
TMEM201	1.65043	1.63322	3.24927	0.00912022	0.0890101	-2.40563	1.05056
SIAE	0.680387	5.35189	3.24922	0.00912098	0.0890101	-2.95695	1.05056
HAUS6	0.694036	4.75499	3.24215	0.00922891	0.0898592	-2.86937	1.04644
HABP4	0.905657	4.64677	3.24143	0.00923989	0.0898592	-2.85137	1.04644
MIS18A	1.33043	2.31951	3.23586	0.00932594	0.0905709	-2.49154	1.04301
NAXD	0.854035	4.33338	3.23446	0.00934777	0.0907204	-2.80636	1.04229
PHRF1	1.73939	2.0429	3.23033	0.00941221	0.0910053	-2.4706	1.04093
ZFAND2B	1.26517	2.07213	3.23012	0.00941551	0.0910053	-2.47386	1.04093
CNNM3	1.38362	1.66139	3.23009	0.00941591	0.0910053	-2.43689	1.04093
RPRD1A	0.658175	5.58212	3.2292	0.00942998	0.0910788	-3.0253	1.04058
ETV5	1.11043	5.29571	3.22876	0.00943685	0.0910828	-2.98231	1.04056
FAM134C	0.88618	4.48342	3.22509	0.00949467	0.0914661	-2.84907	1.03874
CLN6	1.11189	2.73584	3.22274	0.00953192	0.0916188	-2.56422	1.03802
ETF1P2	1.70848	1.38657	3.22233	0.0095384	0.0916188	-2.42874	1.03802
PI4KA	0.749077	5.8643	3.22135	0.00955396	0.0916188	-3.07844	1.03802
SLC25A10	3.01951	-0.967456	3.21998	0.00957573	0.0916188	-2.58202	1.03802
HELLS	1.2107	3.54053	3.21938	0.00958543	0.0916188	-2.69124	1.03802
ARL6IP1	0.87175	6.21073	3.21916	0.00958889	0.0916188	-3.1263	1.03802
CDCA5	1.68564	2.44053	3.21887	0.00959349	0.0916188	-2.53242	1.03802
TBC1D20	0.501631	6.80593	3.21571	0.00964413	0.0918247	-3.19072	1.03704
CHORDC1	0.575231	5.54688	3.21387	0.00967378	0.0919825	-3.04579	1.03629
WDR74	1.22577	3.01365	3.21281	0.00969092	0.092068	-2.61938	1.03589
UBP1	0.510851	6.85962	3.21219	0.00970081	0.092068	-3.20105	1.03589
SPTSSA	0.716044	4.38774	3.2121	0.00970238	0.092068	-2.85325	1.03589
XRCC2	0.855623	3.54876	3.20881	0.00975569	0.0923266	-2.70982	1.03467
LOXL1	0.700917	5.22814	3.2086	0.0097591	0.0923266	-3.00532	1.03467
ASPM	1.00227	5.47385	3.20839	0.00976241	0.0923266	-3.04398	1.03467
SAT2	0.967334	3.5878	3.20681	0.00978817	0.0924448	-2.71963	1.03412
HAT1	0.582785	5.9231	3.20681	0.00978824	0.0924448	-3.11084	1.03412
LHFP	0.617251	7.73149	3.20642	0.00979461	0.0924448	-3.27062	1.03412
INTS8	0.658491	5.34575	3.20355	0.00984148	0.0927629	-3.03241	1.03263
HLTF	0.655125	5.94176	3.20281	0.00985375	0.0928164	-3.12009	1.03238
TMEM242	1.37646	3.86729	3.20059	0.00989015	0.093097	-2.7782	1.03106
STRADA	0.985121	3.6871	3.19824	0.009929	0.0932734	-2.75054	1.03024
PPP2R1B	0.732719	5.43831	3.1977	0.00993803	0.0932734	-3.05653	1.03024
RGS2	2.43098	0.00100296	3.19526	0.00997841	0.0934903	-2.46362	1.02923
ANAPC1	0.567821	5.97367	3.19484	0.00998556	0.0934951	-3.13771	1.02921
EIF4A3	0.932907	4.00671	3.1922	0.0100296	0.09361	-2.81692	1.02868
MTERF2	1.18463	2.42754	3.19181	0.0100361	0.09361	-2.57342	1.02868
HNRNPC	0.462202	7.91876	3.18762	0.0101064	0.094126	-3.31196	1.02629
MAN2C1	1.40779	2.36228	3.18442	0.0101606	0.0942567	-2.57715	1.02569
ABCC1	0.581791	5.72165	3.17656	0.0102947	0.0952492	-3.13379	1.02114
ANTXR2	0.499095	7.47387	3.1753	0.0103163	0.0953872	-3.30806	1.02051
ELK3	0.59427	6.18406	3.17377	0.0103427	0.0954783	-3.19957	1.0201
ZBTB11	0.630622	5.74813	3.17355	0.0103465	0.0954783	-3.14265	1.0201
PDIA4	0.620176	6.32023	3.16955	0.0104158	0.0959285	-3.22228	1.01805
ARRDC3	0.678733	6.21367	3.16868	0.0104309	0.0959532	-3.21164	1.01794
HIST1H2BG	3.77556	-0.157397	3.16575	0.0104821	0.0962881	-2.51677	1.01643
SIRT1	0.720476	5.15656	3.16342	0.010523	0.0964164	-3.06923	1.01585
PODXL	0.961509	6.84818	3.16264	0.0105367	0.0964742	-3.28376	1.01559
EIF5B	0.416987	8.3737	3.16148	0.0105571	0.0965356	-3.3747	1.01531
RGS10	0.982036	3.14011	3.15236	0.0107191	0.0975106	-2.73564	1.01095
MAN2A2	0.611284	5.15614	3.15105	0.0107427	0.0975745	-3.08985	1.01066
ZC3H14	0.471651	6.75786	3.14842	0.01079	0.0977764	-3.30022	1.00977
SLFN5	0.591952	8.74309	3.14799	0.0107977	0.0977831	-3.40767	1.00974
KBTBD3	1.56946	1.07825	3.14669	0.0108211	0.0978699	-2.52218	1.00935
CS	0.483815	7.24616	3.14575	0.0108383	0.0979621	-3.34272	1.00894
CHTF18	3.84066	-1.02861	3.13847	0.0109709	0.0987616	-2.68379	1.00541
HSP90AB1	0.416728	8.92106	3.13705	0.0109969	0.0987616	-3.42969	1.00541
ZNF587	0.611736	5.5039	3.13238	0.0110832	0.0994104	-3.17599	1.00257
MAFB	2.49555	2.23231	3.13041	0.0111198	0.0996358	-2.6465	1.00158
UHRF1	1.20892	3.36128	3.12953	0.0111361	0.0996936	-2.80771	1.00133
CKAP2L	1.28112	3.56204	3.12347	0.0112495	0.100003	-2.85112	0.999986
CHP1	0.423966	7.74813	3.12339	0.0112511	0.100003	-3.41198	0.999986
RP11-722G7.1	1.51071	1.04587	3.12335	0.0112518	0.100003	-2.55464	0.999986
POP1	1.27119	2.81938	3.12335	0.0112519	0.100003	-2.73435	0.999986
NOP56	0.750165	4.77396	3.12314	0.0112559	0.100003	-3.07086	0.999986
NUP188	0.650128	5.16331	3.11672	0.0113773	0.100827	-3.14846	0.996422
DOLPP1	1.9987	0.809773	3.11635	0.0113844	0.100828	-2.55361	0.996421
SOAT1	0.573345	6.02906	3.11557	0.0113993	0.100896	-3.27832	0.996128
SON	0.421938	8.21087	3.10903	0.0115247	0.101872	-3.45764	0.991945
PSTK	1.15067	2.76468	3.10845	0.0115358	0.101872	-2.75028	0.991945
NADK	0.766278	4.16541	3.10831	0.0115385	0.101872	-2.98412	0.991945
STMN1	0.986666	5.02618	3.10679	0.0115679	0.102004	-3.14211	0.991385
USP28	0.660641	4.94578	3.10485	0.0116057	0.102272	-3.13154	0.990241
HNRNPH1	0.469095	7.74822	3.10302	0.0116412	0.102455	-3.44645	0.989467
HYAL2	1.035	2.84352	3.10285	0.0116445	0.102455	-2.77063	0.989467
SLF1	1.07696	2.36721	3.10266	0.0116482	0.102455	-2.70627	0.989467
ADCY10P1	1.70726	1.10831	3.10096	0.0116814	0.102645	-2.59134	0.988664
AASS	0.611162	4.97229	3.09899	0.0117201	0.10289	-3.14593	0.987628
PPTC7	0.693035	5.40852	3.09842	0.0117311	0.10289	-3.21838	0.987628
ANKRD10	0.547314	5.96918	3.09721	0.0117551	0.10289	-3.30141	0.987628
NEK8	1.98462	0.88317	3.09719	0.0117553	0.10289	-2.58439	0.987628
ADIPOR2	0.679171	4.60649	3.09715	0.0117561	0.10289	-3.08389	0.987628
GAPVD1	0.536434	5.71551	3.09604	0.0117781	0.103018	-3.26821	0.987087
USP10	0.750658	4.87003	3.08558	0.0119862	0.10432	-3.15048	0.981631
IL6ST	0.690039	9.00282	3.08515	0.011995	0.104332	-3.51898	0.981583
HIST1H2BC	0.84545	3.82476	3.08349	0.0120284	0.104429	-2.96276	0.981179
RANBP10	1.2326	4.01074	3.07541	0.0121922	0.105461	-3.00993	0.976907
E2F7	1.5371	2.46027	3.07363	0.0122286	0.105653	-2.76395	0.976117
RAP2A	0.684757	5.50763	3.07328	0.0122358	0.105653	-3.27573	0.976117
BNIP3L	0.470105	6.83667	3.07286	0.0122444	0.105653	-3.43446	0.976117
FANCA	2.19258	1.76905	3.0717	0.0122683	0.105756	-2.68827	0.975693
C2orf61	2.14237	0.0798346	3.07126	0.0122774	0.105756	-2.62051	0.975693
IPO5P1	1.71503	1.6581	3.07118	0.0122789	0.105756	-2.67864	0.975693
POLR2J3	0.524888	6.19215	3.07066	0.0122896	0.105784	-3.37427	0.97558
ADSL	0.72293	4.24821	3.06625	0.0123809	0.106417	-3.06901	0.972991
RAB11FIP3	0.799402	3.88818	3.06185	0.0124726	0.106966	-3.00979	0.970753
SLC10A3	1.02928	2.95774	3.0602	0.0125072	0.107133	-2.85608	0.970077
NBPF1	0.678041	6.71593	3.05679	0.0125789	0.107551	-3.45132	0.968385
NEK2	1.40586	1.82069	3.05617	0.012592	0.107598	-2.71724	0.968197
TPP1	0.562293	8.43991	3.05394	0.0126391	0.107869	-3.55896	0.967103
SRPK1	0.634727	5.15074	3.05197	0.0126811	0.108162	-3.25474	0.965927
ZFP36L2	0.628256	5.69913	3.05073	0.0127075	0.108297	-3.34201	0.965383
PCMT1	0.680184	5.00041	3.05036	0.0127154	0.108297	-3.23202	0.965383
SPICE1	0.907924	3.87491	3.05013	0.0127203	0.108297	-3.02665	0.965383
PGRMC1	0.780796	8.92094	3.04959	0.0127318	0.108297	-3.57789	0.965383
TSPAN14	0.778862	3.90445	3.04485	0.0128334	0.108892	-3.04071	0.963003
ASH2L	0.669217	5.21531	3.04471	0.0128363	0.108892	-3.27756	0.963003
EPG5	0.461	7.48007	3.04388	0.0128543	0.108975	-3.53076	0.962673
LTA4H	0.614272	5.39844	3.04319	0.0128693	0.108975	-3.30946	0.962673
RP11-231C14.4	1.05024	4.91964	3.04223	0.01289	0.109019	-3.23152	0.962497
FAM89B	1.27813	2.03969	3.04138	0.0129083	0.109108	-2.76341	0.962143
BZW2	0.790798	4.66447	3.04064	0.0129245	0.109114	-3.18852	0.962119
SRRM1	0.450023	7.35801	3.03916	0.0129566	0.109188	-3.53075	0.961826
RCOR1	0.595414	5.67185	3.03823	0.0129768	0.109229	-3.35907	0.961663
YWHAE	0.416604	9.03919	3.03714	0.0130005	0.109363	-3.6009	0.96113
DBT	0.559528	5.56172	3.03672	0.0130097	0.109375	-3.34534	0.961082
MTND2P28	0.827162	5.06238	3.03484	0.0130509	0.10948	-3.26854	0.960664
FASN	0.870465	5.43371	3.03464	0.0130552	0.10948	-3.32929	0.960664
ZKSCAN2	0.744665	4.78861	3.03409	0.0130673	0.10948	-3.22192	0.960664
CD22	2.15244	-0.0915271	3.03289	0.0130935	0.10948	-2.68139	0.960664
PGAP1	0.712161	4.98252	3.03209	0.0131112	0.10948	-3.25946	0.960664
C5orf42	0.468705	7.31911	3.03187	0.0131161	0.10948	-3.54041	0.960664
CMTM1	1.3518	1.82084	3.03186	0.0131164	0.10948	-2.75471	0.960664
GGPS1	0.777571	5.29442	3.03173	0.0131191	0.10948	-3.3121	0.960664
TMEM170A	0.896614	3.53671	3.03119	0.0131311	0.10948	-2.99736	0.960664
NOL9	0.566264	5.492	3.03119	0.0131311	0.10948	-3.34401	0.960664
AC090094.1	0.654506	8.55698	3.03065	0.0131429	0.109499	-3.60187	0.96059
CTC-487M23.8	1.59514	1.31478	3.02345	0.0133029	0.110324	-2.72163	0.957328
KHSRP	0.646248	6.44977	3.02235	0.0133273	0.110397	-3.48425	0.957042
C17orf53	3.5404	-0.555311	3.01957	0.0133898	0.110635	-2.74351	0.956108
GIGYF2	0.518009	6.56668	3.01905	0.0134015	0.110635	-3.50141	0.956108
GAREM1	1.16991	3.7306	3.01673	0.0134537	0.110817	-3.05528	0.955393
CCNE2	1.53474	2.60436	3.01628	0.013464	0.110817	-2.87444	0.955393
C7orf43	1.61014	1.46171	3.01613	0.0134674	0.110817	-2.74493	0.955393
IMPAD1	0.404483	8.15948	3.01486	0.013496	0.110946	-3.61509	0.954887
NAP1L4	0.742232	4.44254	3.00896	0.0136305	0.111856	-3.20017	0.951341
C3orf58	0.865739	4.34656	3.00814	0.0136495	0.111946	-3.18356	0.95099
TIMP3	0.704827	10.5804	3.0058	0.0137031	0.112256	-3.66283	0.949792
MTRNR2L1	0.441401	14.3243	3.00425	0.0137388	0.112394	-3.61872	0.949257
TRAM2	0.482361	9.01153	3.00252	0.0137789	0.112418	-3.65912	0.949163
FAM60DP	1.06362	3.31284	2.99723	0.0139019	0.113186	-3.01454	0.946206
HIST2H2AA4	4.34914	1.58519	2.99364	0.013986	0.113713	-2.79023	0.944191
DTWD2	1.40174	2.91337	2.99311	0.0139986	0.11375	-2.9571	0.944049
GATAD2B	0.454053	6.72386	2.99198	0.0140252	0.113836	-3.56145	0.943722
POLA1	1.06659	3.75396	2.99087	0.0140514	0.113908	-3.10192	0.943447
UBE2G2	0.49806	5.61406	2.9883	0.0141121	0.114276	-3.43449	0.942044
LAMP1	0.464016	8.55397	2.98741	0.0141333	0.114382	-3.67503	0.941643
EXO5	1.43736	3.02674	2.98372	0.0142212	0.114729	-2.98991	0.940325
OSBP2	1.98944	0.131331	2.98351	0.0142264	0.114729	-2.73526	0.940325
CDC42SE2	0.622502	4.93396	2.98265	0.0142468	0.114729	-3.33353	0.940325
GSR	0.701014	4.98826	2.98246	0.0142516	0.114729	-3.3434	0.940325
ANGPTL4	3.40439	-1.77944	2.98239	0.0142531	0.114729	-3.00679	0.940325
RGS17	1.16403	1.96617	2.9822	0.0142577	0.114729	-2.84713	0.940325
EEF1AKMT1	1.17542	3.33308	2.97987	0.0143137	0.115049	-3.04613	0.939119
CEP250	0.734932	4.47953	2.97912	0.0143318	0.115063	-3.25661	0.939064
PYURF	0.777835	4.24308	2.97784	0.0143625	0.115161	-3.21435	0.938696
MTFR2	2.00407	0.752935	2.97649	0.0143952	0.115309	-2.75257	0.938135
TTLL12	1.51184	2.128	2.97576	0.014413	0.115386	-2.87606	0.937848
PPP1CC	0.462298	7.06973	2.97512	0.0144284	0.115438	-3.61817	0.937651
IRX2	1.5836	2.56673	2.97428	0.0144489	0.115438	-2.9359	0.937651
MMS22L	0.608884	5.17944	2.97313	0.0144769	0.11546	-3.39149	0.937569
TPT1	0.427012	11.7093	2.97269	0.0144875	0.11546	-3.71294	0.937569
DNMT1	0.572554	5.75202	2.9676	0.014612	0.115804	-3.48941	0.936277
PHC2	0.731587	4.16324	2.96742	0.0146166	0.115804	-3.21654	0.936277
FAM110B	0.703165	4.6972	2.96722	0.0146215	0.115804	-3.31672	0.936277
HSPA1B	1.16588	4.08263	2.96635	0.0146429	0.115843	-3.20315	0.936129
DPP3	0.798625	4.25357	2.96248	0.0147386	0.116315	-3.24176	0.934363
NDC1	0.68942	4.81198	2.96227	0.0147439	0.116315	-3.34589	0.934363
ECE1	0.658638	5.14761	2.95661	0.0148848	0.117161	-3.4138	0.931218
ZNF117	0.798408	4.23946	2.9558	0.0149052	0.117161	-3.25014	0.931218
MCM5	1.67214	1.54551	2.95553	0.014912	0.117161	-2.8446	0.931218
GINS1	1.3454	2.22963	2.95507	0.0149236	0.117161	-2.92106	0.931218
BASP1	0.489433	8.08882	2.95322	0.0149701	0.117247	-3.71649	0.9309
DNAJC1	0.775601	4.69504	2.95075	0.0150324	0.117482	-3.34375	0.930027
TTK	1.65521	2.40487	2.95014	0.0150478	0.117482	-2.95178	0.930027
HYLS1	1.50405	2.62562	2.94964	0.0150604	0.117482	-2.98353	0.930027
TMEM158	0.958698	2.76837	2.94883	0.0150812	0.117482	-3.00596	0.930027
DNMBP	0.539831	6.48328	2.94745	0.0151162	0.117605	-3.61398	0.929573
DVL2	1.02304	3.15459	2.94624	0.0151469	0.117714	-3.07099	0.929171
LARGE1	0.78403	4.28842	2.94484	0.0151827	0.117807	-3.27751	0.928829
COG2	0.798097	3.65666	2.94128	0.0152741	0.118376	-3.16557	0.926735
R3HDM1	0.492214	6.31138	2.9404	0.0152966	0.11842	-3.60762	0.926574
SLBP	0.603069	5.539	2.93969	0.0153148	0.118443	-3.50479	0.926489
SLC2A1	1.02599	4.4762	2.93963	0.0153164	0.118443	-3.32155	0.926489
ANKHD1	0.590338	6.72579	2.93647	0.0153983	0.118946	-3.65532	0.924649
RPL12	0.41823	8.87312	2.93587	0.0154137	0.119	-3.76962	0.924453
C19orf24	1.21383	1.48526	2.93493	0.0154382	0.119058	-2.87023	0.92424
NCAPD3	0.908511	3.72243	2.93342	0.0154776	0.119232	-3.19038	0.923607
TANC2	0.606721	7.80799	2.93276	0.0154947	0.119275	-3.73772	0.923451
HMGA1P2	3.45713	-1.38086	2.93255	0.0155001	0.119275	-2.97247	0.923451
CENPU	1.53605	3.0743	2.92795	0.0156207	0.120006	-3.08748	0.920796
PIP5K1C	0.599256	4.88794	2.92544	0.015687	0.120449	-3.42089	0.919196
TPR	0.414242	8.6176	2.92502	0.015698	0.120468	-3.78232	0.919127
LPCAT1	0.690162	4.61553	2.92318	0.0157468	0.120712	-3.37497	0.918251
NPIPB5	0.458017	7.31934	2.92253	0.0157641	0.120778	-3.72526	0.918013
ITPR1	1.06542	4.13935	2.92127	0.0157974	0.120863	-3.28824	0.917706
EWSR1	0.445835	7.42184	2.92114	0.015801	0.120863	-3.73453	0.917706
TERF2	0.61512	4.59406	2.9203	0.0158234	0.120969	-3.37576	0.917324
TXNDC5	0.400766	7.19217	2.91895	0.0158594	0.121113	-3.72225	0.916809
BLM	1.69976	0.905573	2.91763	0.0158948	0.121224	-2.84739	0.916411
PIAS3	0.823736	4.67456	2.91712	0.0159084	0.121224	-3.39599	0.916411
NSUN5P2	1.09646	2.87265	2.90807	0.0161529	0.122689	-3.08732	0.911195
MAP2K7	0.811249	3.75641	2.90666	0.0161914	0.122815	-3.24047	0.91075
SCAMP3	0.806912	3.33845	2.90655	0.0161942	0.122815	-3.16616	0.91075
CABLES2	1.0706	2.62123	2.90522	0.0162305	0.122815	-3.05362	0.91075
ENDOD1	0.861266	5.22575	2.90447	0.0162512	0.122905	-3.5141	0.91043
DESI1	0.716011	4.44735	2.90282	0.0162964	0.123088	-3.37722	0.909785
GOT2	0.656339	5.08772	2.90197	0.0163198	0.12316	-3.49498	0.909532
SRSF12	2.18053	0.8537	2.9007	0.0163547	0.123357	-2.86846	0.908836
PIGM	1.07875	3.53963	2.89935	0.0163919	0.123505	-3.21308	0.908317
CAPN5	0.665235	4.85702	2.89636	0.0164747	0.12393	-3.46388	0.906823
RBM15B	0.606934	4.893	2.89476	0.0165194	0.124074	-3.47297	0.90632
RSAD1	1.1385	3.74399	2.8924	0.0165851	0.124342	-3.26155	0.905384
EXOSC2	1.66745	2.48908	2.89235	0.0165865	0.124342	-3.05495	0.905384
HMGN1P2	2.44246	-0.385219	2.89219	0.0165909	0.124342	-2.88263	0.905384
ATP6V0B	1.17885	3.73788	2.89218	0.0165912	0.124342	-3.26078	0.905384
CHSY1	0.521226	5.4748	2.88978	0.0166585	0.12478	-3.57859	0.903856
TOP2A	1.10129	6.28509	2.88802	0.016708	0.124971	-3.69282	0.90319
ZNF829	0.980855	2.63454	2.88793	0.0167108	0.124971	-3.08314	0.90319
SLC20A1	0.824744	5.13701	2.88647	0.0167519	0.12508	-3.52929	0.902814
PCNT	0.596581	5.42266	2.88499	0.0167936	0.125258	-3.5785	0.902193
HAUS3	0.812526	4.2232	2.88458	0.0168053	0.125279	-3.36484	0.902121
S1PR3	1.11854	4.02939	2.88405	0.0168202	0.125324	-3.32882	0.901966
ODF2	0.764917	4.76381	2.88361	0.0168328	0.125351	-3.46821	0.901871
VAT1	0.498287	7.44499	2.88223	0.0168721	0.125463	-3.80176	0.901484
DOCK9	0.587221	5.00521	2.88217	0.0168736	0.125463	-3.51384	0.901484
ZNF646	1.17889	2.84849	2.87582	0.0170553	0.126186	-3.13525	0.898989
ENOSF1	0.720342	4.5426	2.8753	0.0170703	0.126186	-3.44083	0.898989
FAM175A	0.764405	4.65989	2.87423	0.0171013	0.126321	-3.46463	0.898523
SF3B1	0.388536	8.49412	2.87332	0.0171274	0.126321	-3.86636	0.898523
RBM23	0.593353	4.61832	2.87313	0.0171331	0.126321	-3.4587	0.898523
RP11-289A15.1	1.8644	0.482144	2.87256	0.0171495	0.126321	-2.88882	0.898523
POLQ	1.28294	2.79555	2.87249	0.0171514	0.126321	-3.13229	0.898523
RELT	3.93163	-0.514363	2.87215	0.0171612	0.126327	-2.91845	0.898503
SPTAN1	0.403171	8.19509	2.86948	0.0172387	0.126699	-3.86246	0.897227
TMX4	0.610562	5.54737	2.86902	0.0172521	0.126731	-3.6246	0.897117
STARD13	0.473194	6.19528	2.86753	0.0172957	0.126919	-3.71682	0.896472
DDIT4	0.917448	3.78714	2.86714	0.0173069	0.126935	-3.31098	0.896418
TAOK2	0.835217	3.7914	2.8666	0.0173228	0.126986	-3.31267	0.896245
WRN	0.580138	5.29825	2.86502	0.0173689	0.127192	-3.59193	0.895542
APLN	4.02284	-1.50801	2.86218	0.0174524	0.127471	-3.06893	0.894589
DAP	0.529427	5.68698	2.86112	0.0174837	0.127484	-3.65873	0.894545
TARBP1	0.675536	4.91204	2.85883	0.0175513	0.127796	-3.53625	0.893484
SNRNP70	0.590182	5.74111	2.85649	0.0176209	0.128038	-3.67446	0.892661
DCUN1D2	0.837307	3.56198	2.85572	0.0176437	0.128138	-3.28831	0.892323
KAT6A	0.446784	7.10873	2.85352	0.0177092	0.128289	-3.82644	0.891812
NANS	0.795438	3.78498	2.85349	0.0177101	0.128289	-3.33295	0.891812
CHAC2	2.06689	0.731737	2.85247	0.0177409	0.128423	-2.93021	0.891357
LRCH4	1.71485	1.38794	2.85161	0.0177663	0.128432	-2.98715	0.891326
SRGAP1	0.446981	8.01329	2.85012	0.0178113	0.128625	-3.8874	0.890676
SS18L2	1.67626	2.65029	2.84626	0.0179276	0.129332	-3.15188	0.888294
YWHAQ	0.414203	8.37913	2.84502	0.0179653	0.129538	-3.91054	0.887604
C6orf1	1.60246	1.90925	2.84197	0.018058	0.130082	-3.05818	0.885782
ACACB	1.24448	2.76685	2.84162	0.0180685	0.130082	-3.1772	0.885782
UBE3C	0.473785	6.05171	2.83943	0.0181354	0.130364	-3.74598	0.884842
LIFR	0.594632	5.01153	2.83723	0.0182029	0.1307	-3.58992	0.883725
METRN	1.10547	2.73733	2.83507	0.0182694	0.130993	-3.18308	0.882753
TSSC2	1.03963	3.04029	2.83414	0.0182983	0.131066	-3.23322	0.882509
BRD8	0.544562	5.6111	2.83338	0.0183218	0.131168	-3.694	0.882172
LRRC20	3.52618	-0.259502	2.83175	0.018372	0.131394	-2.95073	0.881424
WDR26	0.45964	7.78775	2.82936	0.0184466	0.131793	-3.91134	0.880107
CEP85	1.92322	1.82754	2.82852	0.0184727	0.131913	-3.06936	0.879711
CDK2	0.840141	3.36887	2.82633	0.018541	0.132333	-3.30176	0.87833
TINF2	0.746498	3.9623	2.82369	0.0186237	0.132678	-3.41537	0.8772
LSG1	0.749749	4.29418	2.82292	0.018648	0.132678	-3.48031	0.8772
AMOTL2	0.540161	6.89012	2.82264	0.0186569	0.132678	-3.86116	0.8772
ALAD	0.488538	5.96209	2.82225	0.0186692	0.132678	-3.76296	0.8772
ARHGAP32	0.493362	5.41045	2.81977	0.0187475	0.133065	-3.68574	0.875935
TKFC	1.17388	2.61094	2.81568	0.0188775	0.133518	-3.19461	0.874461
SLC12A2	0.598262	5.97836	2.81271	0.0189725	0.133956	-3.78117	0.873039
PPM1D	0.675782	4.22839	2.81122	0.0190202	0.134055	-3.48701	0.872717
NT5DC1	0.99183	3.74495	2.8105	0.0190432	0.134151	-3.39587	0.872408
C12orf29	0.684947	4.38337	2.80985	0.0190644	0.134233	-3.51907	0.872142
TAX1BP3	0.570242	5.05606	2.80945	0.019077	0.134254	-3.64399	0.872072
SERTAD1	1.12255	1.87643	2.80839	0.0191114	0.134329	-3.10628	0.871831
ATP6V0C	0.606391	5.207	2.80662	0.0191684	0.134564	-3.67449	0.87107
TUBA1C	0.542884	7.2636	2.80616	0.0191836	0.1346	-3.91763	0.870953
2020-03-03	1.37538	1.06733	2.80388	0.0192574	0.135051	-3.02828	0.869501
USP45	0.612981	5.35894	2.80237	0.0193066	0.135218	-3.7066	0.868965
MAPK1IP1L	0.460236	7.39557	2.80227	0.01931	0.135218	-3.93337	0.868965
THOC1	0.68022	4.73262	2.798	0.0194498	0.136068	-3.60479	0.866246
MED31	0.845867	3.505	2.79797	0.0194506	0.136068	-3.37215	0.866246
HIST1H1A	2.7684	0.100507	2.79521	0.0195415	0.136297	-2.98879	0.865514
LCOR	0.526559	6.43256	2.79444	0.0195669	0.136394	-3.86642	0.865204
AHCYL2	0.819902	4.65917	2.79265	0.0196261	0.136684	-3.6	0.864282
KIF4A	1.5052	2.5686	2.78706	0.0198126	0.137847	-3.23369	0.860604
PKIA	1.46757	1.97406	2.78509	0.0198784	0.138051	-3.15439	0.859959
QSOX2	0.890216	3.93321	2.78472	0.019891	0.138051	-3.47382	0.859959
RANBP6	0.904453	3.8879	2.78284	0.0199544	0.138303	-3.46827	0.859168
HNRNPU	0.361131	8.82821	2.78266	0.0199605	0.138303	-4.02764	0.859168
RP11-330C7.3	2.20898	-0.389439	2.78066	0.0200279	0.138523	-3.0228	0.858478
MEMO1	0.600086	5.11703	2.77585	0.0201913	0.139455	-3.71048	0.855566
BUB3	0.568466	5.22743	2.77495	0.0202221	0.139455	-3.73077	0.855566
ALG12	1.38488	2.35487	2.77296	0.0202904	0.139689	-3.22457	0.854838
PDZD8	0.444846	7.06998	2.77113	0.0203532	0.139839	-3.96219	0.854373
NUP98	0.528829	6.40211	2.77057	0.0203723	0.139839	-3.90331	0.854373
CHERP	0.888465	3.07131	2.77015	0.0203869	0.139839	-3.34148	0.854373
FBXO5	1.06568	3.57239	2.76796	0.0204625	0.140147	-3.43333	0.853417
MBTPS1	0.476991	6.61773	2.76659	0.02051	0.140273	-3.93156	0.853027
PQLC3	0.761264	5.30507	2.76558	0.0205448	0.140413	-3.75918	0.852593
SECISBP2	0.493231	5.4471	2.76362	0.0206129	0.140508	-3.78537	0.852299
YBX1	0.390898	9.13388	2.7633	0.0206242	0.140508	-4.06533	0.852299
COL6A1	0.396708	9.55062	2.76179	0.0206767	0.140682	-4.07224	0.85176
ZNF823	1.36627	1.9144	2.76177	0.0206775	0.140682	-3.18313	0.85176
HIST1H2BJ	1.83017	0.33332	2.76087	0.0207091	0.140814	-3.0396	0.851354
PIM3	1.7105	1.5525	2.7597	0.0207502	0.140957	-3.14392	0.850913
ARHGEF12	0.420983	8.65244	2.75812	0.0208057	0.141266	-4.06509	0.849961
DENND4A	0.562366	5.70367	2.7537	0.0209618	0.141983	-3.8411	0.847762
MCL1	0.449135	7.63536	2.7533	0.0209758	0.14201	-4.03091	0.84768
RANGAP1	0.959416	3.35311	2.75248	0.0210049	0.14207	-3.41881	0.847497
CNOT4	0.43613	6.41963	2.7477	0.0211754	0.142949	-3.94354	0.844819
DPY19L1	0.476656	6.01214	2.74642	0.021221	0.143188	-3.8968	0.844093
CDH24	1.65993	0.186978	2.74535	0.0212595	0.143247	-3.05706	0.843914
FAM8A1	0.539512	5.40995	2.74388	0.0213123	0.143251	-3.81243	0.843904
FLVCR2	3.33561	-0.644412	2.74155	0.0213965	0.143251	-3.08867	0.843904
CTD-2369P2.12	1.19154	3.39698	2.74091	0.0214197	0.143251	-3.44542	0.843904
XYLT1	0.705723	4.9829	2.74007	0.0214501	0.143251	-3.74665	0.843904
RNF40	0.785216	3.66584	2.73922	0.0214809	0.143251	-3.49754	0.843904
CIT	0.847826	4.13682	2.7392	0.0214816	0.143251	-3.58793	0.843904
RPL35P2	2.38497	-0.879244	2.73865	0.0215019	0.143251	-3.11342	0.843904
S100A10	0.518716	8.76467	2.73821	0.0215178	0.143251	-4.1012	0.843904
SURF6	0.744073	3.70412	2.73743	0.0215462	0.143251	-3.50766	0.843904
EEF1D	0.610663	5.41432	2.73698	0.0215627	0.143251	-3.82465	0.843904
C9orf72	1.78966	1.01528	2.73689	0.0215659	0.143251	-3.12252	0.843904
PNMAL1	2.09888	0.159607	2.73145	0.0217651	0.14403	-3.07549	0.841547
MIPEP	1.31107	2.79693	2.72827	0.0218824	0.144671	-3.36316	0.83962
PLS1	2.57937	-0.384071	2.72594	0.0219687	0.145105	-3.09142	0.838319
NXPH4	1.67953	0.92112	2.72558	0.0219822	0.145126	-3.13022	0.838255
SIK2	0.510767	5.47795	2.72497	0.0220048	0.145202	-3.85469	0.838027
UBQLN2	0.607952	6.13552	2.72353	0.0220587	0.14529	-3.95112	0.837763
D2HGDH	0.857005	3.13208	2.72299	0.0220788	0.145355	-3.4278	0.837571
SP4	1.54287	2.25692	2.72236	0.022102	0.14544	-3.29022	0.837317
DDX46	0.514984	6.4326	2.72143	0.0221372	0.145535	-3.98893	0.837033
CLK1	0.465661	6.10641	2.71482	0.0223859	0.146629	-3.96194	0.833779
SERBP1	0.383116	8.15629	2.71479	0.022387	0.146629	-4.12165	0.833779
ENO2	1.12138	3.50328	2.71429	0.0224058	0.146685	-3.50793	0.833616
TBX19	1.72824	0.965347	2.71196	0.0224942	0.146983	-3.15447	0.832734
LRRC4	1.10302	2.88142	2.71163	0.0225068	0.146983	-3.40363	0.832734
FAM160A2	0.826857	3.89239	2.71044	0.0225524	0.146983	-3.58774	0.832734
CRIM1	0.350891	9.68377	2.7098	0.0225768	0.146983	-4.16071	0.832734
ZFP36L1	0.499763	8.00245	2.70976	0.0225782	0.146983	-4.12335	0.832734
SOCS3	1.73396	1.01551	2.70951	0.0225878	0.146983	-3.163	0.832734
KIAA0586	0.554175	4.80317	2.70926	0.0225975	0.146983	-3.76517	0.832734
FAM107B	1.77936	2.75949	2.70877	0.0226161	0.147036	-3.38819	0.832577
PFN1P2	0.557824	4.81004	2.70674	0.0226938	0.147269	-3.77061	0.831889
TICRR	0.981	2.79843	2.70608	0.0227193	0.147366	-3.39883	0.831601
NUP160	0.652826	4.98416	2.70418	0.0227922	0.147637	-3.80649	0.830805
CDC27	0.398085	7.29591	2.70395	0.022801	0.147637	-4.09178	0.830805
SOGA1	0.424693	7.18097	2.70372	0.0228098	0.147637	-4.08383	0.830805
PDK3	2.49138	0.0989328	2.70363	0.0228134	0.147637	-3.11218	0.830805
DGKQ	1.14917	1.71306	2.7011	0.0229111	0.147997	-3.2521	0.829746
IER3	0.944794	4.54616	2.69856	0.0230101	0.148465	-3.73428	0.828376
TUSC2	1.29889	1.67227	2.69843	0.0230151	0.148465	-3.25132	0.828376
FHOD1	0.911007	3.00218	2.69763	0.0230462	0.148597	-3.44635	0.827989
SRPX2	1.15361	2.45184	2.69719	0.0230634	0.14864	-3.35836	0.827864
TRIM66	0.72372	4.09742	2.69652	0.0230894	0.148739	-3.65039	0.827574
UBE2D4	0.727316	4.22215	2.69486	0.0231545	0.149001	-3.67752	0.82681
CHAMP1	0.511949	5.26585	2.6944	0.0231723	0.149001	-3.8713	0.82681
NCBP2	0.548201	6.20328	2.69385	0.023194	0.149005	-4.00914	0.8268
SMG1P5	0.68191	4.18142	2.69267	0.0232402	0.149097	-3.67315	0.82653
HERC2P9	0.507177	5.53117	2.69193	0.0232696	0.149218	-3.91811	0.826179
HIST4H4	2.62463	-0.406098	2.68922	0.0233762	0.149561	-3.13867	0.825182
RPLP0	0.372188	8.14941	2.68716	0.0234577	0.149802	-4.16776	0.824482
HS2ST1	0.711142	4.92592	2.68698	0.023465	0.149802	-3.8245	0.824482
OS9	0.4057	7.14979	2.68633	0.023491	0.149802	-4.11067	0.824482
PRPF8	0.354011	8.07815	2.68618	0.023497	0.149802	-4.16637	0.824482
GPX4	1.09546	3.26393	2.68259	0.0236398	0.150563	-3.51602	0.822281
KIAA1107	4.75043	-0.0621148	2.68178	0.0236725	0.15064	-3.14038	0.822061
SMARCD1	0.663885	4.44188	2.68053	0.0237226	0.150833	-3.74393	0.821503
PPA1	0.471281	6.07162	2.67967	0.0237571	0.150833	-4.01619	0.821503
RPA1	0.705394	4.72743	2.67689	0.0238689	0.151104	-3.80455	0.820723
AC125232.1	1.13339	2.80252	2.67687	0.0238697	0.151104	-3.44609	0.820723
SRRT	0.79359	3.89753	2.67558	0.0239221	0.151267	-3.64574	0.820257
CKAP2	0.742567	5.47218	2.67497	0.0239464	0.151276	-3.93708	0.82023
AHCYL1	0.479532	7.72006	2.67381	0.0239935	0.151446	-4.16929	0.819742
RAPGEF1	0.575986	4.85475	2.67187	0.0240726	0.151809	-3.8366	0.818701
ARHGAP26	0.897377	3.99809	2.66995	0.0241506	0.152073	-3.67454	0.817947
HSPA4	0.431791	7.58102	2.66971	0.0241606	0.152073	-4.16804	0.817947
TIMP1	0.784244	8.73896	2.66947	0.0241704	0.152073	-4.21615	0.817947
HIST2H2BF	0.924365	4.06845	2.66911	0.024185	0.152073	-3.68968	0.817947
KATNBL1	0.573778	4.80026	2.66838	0.0242151	0.152163	-3.83231	0.817692
AR	1.03966	5.06208	2.66734	0.0242578	0.152333	-3.88137	0.817206
SNX29	0.65187	5.98381	2.667	0.0242715	0.152333	-4.02572	0.817206
AGPAT5	1.05069	2.41831	2.66693	0.0242746	0.152333	-3.40102	0.817206
CDC45	1.39117	1.33347	2.6647	0.0243662	0.152635	-3.26371	0.816345
GTF3C1	0.762553	5.03969	2.66068	0.0245326	0.15331	-3.88849	0.81443
ZNF141	0.9737	3.92578	2.66052	0.0245391	0.15331	-3.67582	0.81443
ADAM17	0.527782	5.04928	2.65986	0.0245664	0.153344	-3.89152	0.814334
NUDT11	1.21854	2.34209	2.65801	0.0246436	0.153553	-3.40362	0.813741
TVP23A	1.47198	1.28919	2.6569	0.02469	0.153643	-3.27052	0.813487
C8orf76	0.891268	3.19345	2.65688	0.0246907	0.153643	-3.54496	0.813487
MPP1	0.952598	2.87428	2.65639	0.024711	0.153701	-3.49072	0.813322
OLA1P1	3.12386	-0.734501	2.65367	0.0248253	0.154072	-3.20123	0.812275
RIMKLBP1	3.69752	-0.83841	2.65306	0.0248508	0.154094	-3.20986	0.812213
C2orf27A	1.86653	0.524775	2.65238	0.0248793	0.154204	-3.20207	0.811906
CCNH	0.736714	4.60045	2.64984	0.0249864	0.154663	-3.82513	0.810612
C5	1.07152	2.51316	2.64984	0.0249865	0.154663	-3.44253	0.810612
HERC2P2	0.727415	6.01868	2.6493	0.0250094	0.154737	-4.05993	0.810405
TBCD	0.694463	4.12397	2.64689	0.0251117	0.155225	-3.73696	0.809037
ADRB2	4.62811	-0.400873	2.64653	0.0251269	0.155225	-3.19225	0.809037
TTC3	0.370504	9.46455	2.64651	0.0251278	0.155225	-4.26529	0.809037
STC1	1.99086	4.07853	2.6464	0.0251324	0.155225	-3.72885	0.809037
AMPH	0.687818	4.38645	2.64518	0.0251841	0.155409	-3.79131	0.808524
MICAL3	0.600485	4.66391	2.64282	0.0252852	0.155828	-3.84885	0.807356
TSPAN5	0.978331	4.88027	2.6423	0.0253071	0.155894	-3.89016	0.80717
RRNAD1	1.13734	1.9499	2.63942	0.0254309	0.156315	-3.37725	0.805999
CASP2	0.702055	5.73706	2.63842	0.0254737	0.15651	-4.03834	0.805458
PPP6R3	0.400298	6.43348	2.63755	0.0255112	0.156672	-4.12926	0.805009
CNNM4	1.24896	2.74349	2.63703	0.025534	0.156722	-3.49978	0.80487
ABCF1	0.464453	6.09503	2.63685	0.0255416	0.156722	-4.09063	0.80487
UNC13B	0.603598	4.52141	2.63601	0.0255778	0.15686	-3.83261	0.804488
ZNF491	1.99197	1.11942	2.63582	0.0255864	0.15686	-3.28322	0.804488
UTP6	0.519875	5.4073	2.63526	0.0256106	0.156914	-3.99277	0.804338
RBPJ	0.566194	7.21851	2.6351	0.0256175	0.156914	-4.20149	0.804338
POLB	1.04926	2.29124	2.6348	0.0256304	0.156925	-3.4325	0.804309
NPEPPS	0.435433	6.85845	2.63373	0.025677	0.157142	-4.17543	0.803708
MEDAG	0.983181	4.26476	2.63304	0.0257068	0.157256	-3.78738	0.803393
PIAS1	0.478553	6.64386	2.63168	0.0257659	0.157412	-4.15987	0.802962
COA5	0.808555	3.62457	2.63109	0.0257917	0.157502	-3.66568	0.802715
PRKAG1	0.555955	5.64535	2.62824	0.0259163	0.158194	-4.04157	0.800811
SOCS7	0.873266	3.83683	2.62561	0.0260321	0.158832	-3.71545	0.799062
BCAP29	0.536374	5.6169	2.62445	0.0260831	0.158907	-4.04358	0.798858
PRNP	0.462194	7.04414	2.62152	0.0262128	0.159519	-4.21092	0.797186
API5	0.447458	6.72128	2.61684	0.0264209	0.16037	-4.19173	0.794877
FZD8	1.5114	2.96989	2.61602	0.0264575	0.160523	-3.57146	0.794462
UBQLN4	0.962695	4.25012	2.61267	0.0266079	0.161158	-3.81789	0.792748
TOPORS	0.531111	5.83407	2.61185	0.0266448	0.161312	-4.09663	0.792332
CCDC69	1.59438	1.41453	2.61097	0.0266847	0.161462	-3.35399	0.791929
CDCA8	1.33611	1.31219	2.61049	0.0267063	0.161462	-3.34284	0.791929
IRF2BPL	0.771418	4.33802	2.6104	0.0267103	0.161462	-3.83887	0.791929
PIGW	0.983049	2.89751	2.60911	0.0267688	0.161612	-3.57009	0.791528
AC004980.7	1.64683	0.519114	2.60878	0.0267836	0.161612	-3.26334	0.791528
OR7E38P	1.13744	2.7999	2.60814	0.026813	0.161667	-3.5551	0.791377
GINM1	0.515864	5.50371	2.6069	0.0268691	0.161835	-4.0551	0.790927
CDK9	1.09999	2.46207	2.60552	0.026932	0.161957	-3.50444	0.7906
SLC23A2	0.596513	5.14583	2.6052	0.0269464	0.161957	-3.99885	0.7906
SARAF	0.423193	6.48734	2.6052	0.0269464	0.161957	-4.18873	0.7906
GTF2A1	0.441717	5.95446	2.60518	0.0269473	0.161957	-4.12465	0.7906
HIST1H1B	2.80555	-0.907028	2.60488	0.0269613	0.161957	-3.27176	0.7906
SOX13	1.0401	2.43829	2.60449	0.026979	0.161957	-3.50236	0.7906
UBFD1	0.44171	6.11471	2.60243	0.027073	0.162161	-4.15048	0.790053
RAVER1	2.13669	0.850165	2.60134	0.027123	0.162281	-3.30488	0.789731
CLNS1A	0.577413	5.34757	2.60124	0.0271276	0.162281	-4.03945	0.789731
CERK	0.646204	4.99321	2.59865	0.0272466	0.162751	-3.98281	0.788477
SRSF5	0.360835	7.69792	2.59853	0.0272522	0.162751	-4.29397	0.788477
ATF7	0.440419	7.29265	2.59765	0.0272926	0.162923	-4.26937	0.788018
KAT8	1.3201	2.47885	2.59589	0.0273742	0.163273	-3.52222	0.787087
ITGA3	1.16273	3.86733	2.59372	0.027475	0.163596	-3.77331	0.786228
NRIP2	2.14419	-0.110524	2.59098	0.0276025	0.164147	-3.25985	0.784768
MCM10	1.09802	2.18929	2.58995	0.0276505	0.164363	-3.48758	0.784197
EID3	0.96502	2.43202	2.5896	0.0276669	0.16439	-3.52478	0.784123
REEP4	1.43522	1.43655	2.58903	0.0276939	0.164481	-3.38977	0.783883
CNTROB	1.032	2.84501	2.58706	0.0277859	0.164882	-3.59624	0.782827
GRN	0.568401	6.02378	2.58684	0.0277965	0.164882	-4.16453	0.782827
PPA2	0.689275	3.78077	2.58609	0.0278316	0.165021	-3.76876	0.782461
CHST12	0.611537	4.38231	2.58486	0.0278898	0.165227	-3.8895	0.78192
NMT2	0.623632	5.32945	2.5842	0.0279209	0.165263	-4.06462	0.781825
WDR19	0.481835	6.01441	2.58398	0.0279311	0.165263	-4.16801	0.781825
LAP3	0.653855	4.23597	2.58167	0.0280404	0.16584	-3.86581	0.78031
LENG1	2.47491	-1.08045	2.58055	0.0280939	0.166087	-3.31427	0.779665
TSPAN3	0.428481	6.99611	2.58	0.0281201	0.166157	-4.27636	0.779481
AHDC1	0.849411	3.11366	2.57951	0.0281431	0.166168	-3.65501	0.779452
ZNF761	0.594942	4.47478	2.57831	0.0282003	0.166423	-3.91836	0.778787
DVL1	0.942699	2.75957	2.57811	0.0282099	0.166423	-3.59598	0.778787
VPS13A	0.687245	6.35218	2.57642	0.0282906	0.166627	-4.22225	0.778253
CFAP70	1.58439	1.23388	2.5764	0.0282919	0.166627	-3.38476	0.778253
FAHD2A	0.985356	2.87052	2.57602	0.0283101	0.166665	-3.61816	0.778156
NECTIN1	1.10292	2.38548	2.57559	0.0283302	0.166675	-3.53953	0.778129
ANAPC5	0.410308	5.78811	2.57531	0.0283439	0.166675	-4.15062	0.778129
DKC1	0.467421	5.77543	2.57411	0.0284016	0.166925	-4.15077	0.77748
SETD9	1.00954	2.36491	2.57338	0.0284365	0.16699	-3.53983	0.777309
TEPSIN	0.958217	2.67396	2.57234	0.0284868	0.167216	-3.59086	0.776723
GSTCD	1.00033	3.026	2.57179	0.0285133	0.167302	-3.6519	0.776499
E2F1	1.86066	1.09156	2.57096	0.0285533	0.167397	-3.37631	0.776253
HIST1H2AM	2.44782	-1.19026	2.56965	0.0286165	0.167669	-3.33672	0.775547
TOP3A	0.795157	3.45491	2.56944	0.0286267	0.167669	-3.73338	0.775547
PABPC1	0.352004	10.5802	2.56926	0.0286354	0.167669	-4.39835	0.775547
C6orf226	2.24861	-0.764182	2.56704	0.0287433	0.167951	-3.30671	0.774816
EML4	0.480789	5.86546	2.56495	0.0288449	0.168334	-4.1789	0.773827
GEMIN5	0.622349	4.36585	2.56347	0.028917	0.168617	-3.92125	0.773099
MICU2	0.697351	3.7762	2.56214	0.0289824	0.168812	-3.80672	0.772596
TCFL5	0.880586	4.0532	2.56205	0.0289865	0.168812	-3.86155	0.772596
PNN	0.372266	7.3975	2.56091	0.0290427	0.16906	-4.33788	0.771959
MCAT	1.52946	0.334251	2.55922	0.029126	0.169386	-3.31934	0.771123
CPSF3	0.470646	5.71286	2.55834	0.0291692	0.169386	-4.16758	0.771123
FGD6	0.728597	5.00006	2.55752	0.0292099	0.169522	-4.05185	0.770775
BUB1B	1.03933	3.79764	2.55738	0.0292167	0.169522	-3.81864	0.770775
GTSF1	1.30676	1.96006	2.55565	0.029302	0.16967	-3.50808	0.770396
PRRG3	0.594944	4.39895	2.55304	0.029432	0.17028	-3.94486	0.768837
NAE1	0.589867	4.78227	2.55143	0.0295119	0.170577	-4.02171	0.768079
LMLN	0.687348	5.05267	2.55128	0.0295197	0.170577	-4.07151	0.768079
PRRG1	0.669688	4.41368	2.54857	0.0296553	0.171119	-3.95508	0.766702
CBX5P1	1.74273	0.462858	2.54827	0.0296701	0.171119	-3.34414	0.766702
BACE1	0.379741	7.57377	2.54798	0.0296847	0.171119	-4.37082	0.766702
SARS2	1.70102	1.18401	2.54795	0.0296863	0.171119	-3.42128	0.766702
2020-09-09	0.67938	5.39447	2.54746	0.0297106	0.171124	-4.136	0.766689
FAM127A	0.374203	6.53703	2.54744	0.0297116	0.171124	-4.28981	0.766689
NUBP1	0.622792	4.58883	2.54687	0.0297406	0.171173	-3.99215	0.766564
GEMIN4	0.973906	2.99275	2.54679	0.0297444	0.171173	-3.68589	0.766564
TAMM41	0.754374	3.06825	2.54615	0.0297769	0.17127	-3.70027	0.766318
RPL36	0.610365	4.86694	2.54597	0.0297856	0.17127	-4.04649	0.766318
BMP2K	0.423232	7.71928	2.54468	0.029851	0.171576	-4.38488	0.765543
KNSTRN	1.06667	2.96761	2.54337	0.0299173	0.171839	-3.68692	0.764878
WDR31	1.25396	2.35653	2.54301	0.029935	0.171849	-3.58605	0.764854
SYAP1	0.546985	5.90999	2.54273	0.0299493	0.171861	-4.22197	0.764823
ADARB1	0.531391	5.17791	2.54236	0.0299679	0.171898	-4.10811	0.76473
ABHD12	1.16774	3.33878	2.5395	0.0301134	0.172321	-3.7599	0.763661
UBAP2	0.435485	5.86606	2.53801	0.0301893	0.172535	-4.22357	0.763124
EXT2	0.412857	5.81056	2.53417	0.0303861	0.173239	-4.22198	0.761354
DPP4	0.856036	7.04929	2.53326	0.030433	0.173419	-4.35823	0.760903
SEH1L	0.552084	5.57887	2.52889	0.0306583	0.174442	-4.19592	0.758348
BNIP3P42	3.37193	-0.745387	2.52802	0.0307039	0.174484	-3.3524	0.758244
AHR	0.532234	7.83082	2.52713	0.0307499	0.174605	-4.42006	0.757944
ZNF799	1.01915	2.28128	2.52553	0.0308333	0.174854	-3.60175	0.757325
ZNF692	1.28946	2.14419	2.52538	0.0308411	0.174854	-3.58134	0.757325
C18orf54	0.868524	3.46534	2.52525	0.0308479	0.174854	-3.80646	0.757325
DEPDC7	1.32525	2.33263	2.52487	0.0308676	0.174854	-3.61069	0.757325
UBE2I	0.388893	6.41119	2.52389	0.0309188	0.174859	-4.31583	0.757313
TGFB1	0.990495	2.81924	2.52315	0.0309575	0.175007	-3.69323	0.756944
SAT1	0.69757	5.04432	2.52267	0.0309829	0.175081	-4.11709	0.756762
DHX29	0.508416	5.64902	2.52061	0.0310906	0.175548	-4.22033	0.755604
AK3	0.59328	5.83312	2.51792	0.0312327	0.176209	-4.25209	0.753971
AHCY	0.599701	4.67658	2.51675	0.0312943	0.176366	-4.05842	0.753584
EEF1E1	1.18263	2.84506	2.51494	0.0313902	0.176727	-3.71069	0.752698
MEGF11	3.27696	-0.0942064	2.51476	0.0313997	0.176727	-3.36031	0.752698
USP25	0.364584	6.96453	2.51312	0.0314867	0.176963	-4.38487	0.752118
TSPAN12	2.15478	1.36988	2.51303	0.0314919	0.176963	-3.49609	0.752118
NPC1	0.482087	6.11424	2.51169	0.0315629	0.17722	-4.30083	0.751486
CHTOP	0.47569	6.27537	2.50913	0.0316998	0.177879	-4.32488	0.749874
CENPJ	0.856834	4.11048	2.50903	0.0317055	0.177879	-3.95917	0.749874
LYSMD4	1.53854	2.383	2.50668	0.0318316	0.178516	-3.64696	0.748324
CREG1	1.32899	7.65281	2.50572	0.031883	0.178662	-4.44569	0.747969
MIA3	0.345468	7.29607	2.50451	0.0319486	0.178958	-4.42445	0.747249
FOXJ3	0.468167	5.74525	2.5021	0.0320788	0.179402	-4.26532	0.746173
PRPF39	0.563687	4.96876	2.50152	0.0321102	0.179506	-4.13818	0.745921
TUBB	0.462473	9.40388	2.50074	0.0321527	0.1796	-4.50784	0.745695
RUVBL1	0.667155	3.67457	2.5006	0.0321601	0.1796	-3.88632	0.745695
PCDH12	2.58644	-0.383652	2.50051	0.0321652	0.1796	-3.37634	0.745695
GPN3	0.830489	3.00805	2.49986	0.0322005	0.179726	-3.76325	0.74539
CYP2F2P	1.07052	1.82903	2.49826	0.0322878	0.179999	-3.57815	0.744731
PLEKHM1	0.58031	4.391	2.49793	0.0323057	0.180027	-4.03322	0.744662
ATP5A1	0.461621	7.16181	2.4965	0.0323837	0.180269	-4.42784	0.744078
PSME3	0.372054	6.79512	2.49458	0.0324893	0.180693	-4.40132	0.743058
CARD14	1.42308	0.454162	2.49297	0.0325775	0.181112	-3.42098	0.742053
BTBD9	0.36889	8.09418	2.49092	0.0326906	0.181471	-4.49277	0.741192
USP34	0.35622	8.26546	2.49087	0.0326937	0.181471	-4.49984	0.741192
DCBLD2	0.558306	8.9258	2.48998	0.0327426	0.1816	-4.51928	0.740885
TUBG2	1.09752	3.64144	2.48621	0.0329521	0.182402	-3.90303	0.73897
HIST1H3H	3.17744	-0.24007	2.48576	0.0329772	0.18247	-3.39557	0.73881
TNFSF13B	1.92065	-0.378106	2.48394	0.0330785	0.182513	-3.39728	0.738706
PPP3CA	0.516856	6.50079	2.48361	0.0330969	0.182513	-4.39175	0.738706
CTD-2562G15.2	2.63137	-0.349116	2.48353	0.0331017	0.182513	-3.39777	0.738706
MAN1A1	0.719774	5.70439	2.48259	0.033154	0.182658	-4.29129	0.73836
GNA12	0.466033	5.17947	2.48219	0.0331766	0.182683	-4.20727	0.738302
CCNE1	3.09752	-0.391521	2.48159	0.0332103	0.182683	-3.4003	0.738302
TAF3	0.589288	4.65704	2.4815	0.0332152	0.182683	-4.11227	0.738302
ATAT1	0.720718	3.35158	2.48136	0.0332233	0.182683	-3.85541	0.738302
TUBA4A	1.24209	1.63654	2.47905	0.0333528	0.182923	-3.58145	0.737732
TNPO1	0.398694	8.02588	2.47898	0.033357	0.182923	-4.50945	0.737732
SORBS1	1.94326	1.14705	2.47867	0.0333744	0.182942	-3.51963	0.737687
G6PD	0.988833	4.94838	2.47743	0.0334447	0.183042	-4.17389	0.737449
USP39	0.601478	4.69343	2.47644	0.0335006	0.183135	-4.1275	0.737229
UBE2S	1.4216	1.5806	2.47546	0.0335558	0.183241	-3.57952	0.736978
NANP	0.695627	3.70856	2.47527	0.0335666	0.183241	-3.93375	0.736978
AC006116.20	1.31381	1.47209	2.47373	0.033654	0.183617	-3.56807	0.736087
SDF2	0.942544	3.98614	2.47244	0.0337276	0.183855	-3.99356	0.735524
RABEP1	0.398927	6.62073	2.4709	0.0338154	0.183929	-4.42456	0.735351
CSPP1	0.589965	4.52458	2.47074	0.0338246	0.183929	-4.10387	0.735351
KIAA2013	0.683315	3.92602	2.46786	0.0339896	0.184494	-3.98887	0.734017
ARSK	0.695792	4.84912	2.46784	0.0339907	0.184494	-4.17118	0.734017
CASP3	0.741802	4.32661	2.46632	0.0340779	0.184784	-4.07174	0.733335
GLYR1	0.590198	5.31864	2.46525	0.0341396	0.184949	-4.25865	0.732948
IPO7	0.350989	7.87376	2.46511	0.0341477	0.184949	-4.52503	0.732948
SEMA7A	1.1233	3.55539	2.4646	0.0341774	0.184961	-3.92102	0.73292
LDHB	0.428876	8.12838	2.46431	0.0341937	0.184961	-4.53827	0.73292
ATP5SL	0.592273	4.23685	2.46421	0.0341996	0.184961	-4.05723	0.73292
ARPC5L	1.0372	3.70772	2.46394	0.0342156	0.184961	-3.95181	0.73292
CHPF2	0.519642	4.53836	2.46357	0.0342369	0.184988	-4.11826	0.732856
CHST11	0.68452	4.25554	2.4634	0.0342468	0.184988	-4.06231	0.732856
SHCBP1	0.999488	3.41821	2.46066	0.0344052	0.185468	-3.90105	0.731731
HIST1H1E	1.14818	1.36636	2.45956	0.0344696	0.18565	-3.57577	0.731306
PPP1R16A	1.4763	0.265599	2.45906	0.0344987	0.18565	-3.45267	0.731306
ZNF280C	0.496609	4.6838	2.45875	0.0345169	0.18565	-4.1545	0.731306
PPP2R2A	0.486869	5.71186	2.4576	0.0345834	0.18565	-4.33348	0.731306
IRF2BP2	0.345095	7.11065	2.45749	0.0345899	0.18565	-4.48839	0.731306
SMURF2	0.570691	7.63785	2.45731	0.0346008	0.18565	-4.52489	0.731306
EMC8	0.728825	3.52661	2.45718	0.0346084	0.18565	-3.92735	0.731306
SBNO1	0.354554	7.12162	2.45698	0.0346198	0.18565	-4.49008	0.731306
CTNNB1	0.345642	7.16312	2.45583	0.0346873	0.185941	-4.49514	0.730625
CENPB	0.814566	2.70252	2.45365	0.0348149	0.186342	-3.78274	0.729688
WNT9A	2.15811	-0.568906	2.45339	0.0348304	0.186342	-3.43733	0.729688
SAP130	0.503577	5.48382	2.45243	0.0348871	0.186515	-4.30665	0.729287
MTRNR2L12	0.412785	16.9192	2.4517	0.0349301	0.186587	-4.48634	0.729119
LMTK2	0.52497	4.41785	2.45043	0.035005	0.186791	-4.11579	0.728645
PLK4	0.892131	2.59518	2.44533	0.0353075	0.18804	-3.77751	0.72575
RPRD2	0.364052	6.50589	2.44475	0.0353425	0.18804	-4.45633	0.72575
MYO6	0.48975	6.27092	2.44291	0.0354524	0.188433	-4.43352	0.724842
MMP1	1.40716	3.36358	2.44087	0.0355745	0.188626	-3.92228	0.724397
TBC1D8	0.887566	4.19137	2.44068	0.035586	0.188626	-4.08618	0.724397
ANKRD26	0.47641	5.32091	2.44061	0.0355901	0.188626	-4.29937	0.724397
TSR2	0.596087	4.40298	2.43956	0.0356532	0.18889	-4.13045	0.723792
SMAD5	0.396953	6.68077	2.43771	0.0357648	0.189196	-4.4848	0.723088
RP11-514P8.6	1.7602	0.286925	2.43677	0.0358218	0.189233	-3.4849	0.723003
NAGK	0.704695	4.69452	2.43662	0.0358308	0.189233	-4.19257	0.723003
DDB1	0.379938	7.08153	2.43638	0.0358452	0.189233	-4.52089	0.723003
STXBP6	0.797821	4.31914	2.43633	0.0358483	0.189233	-4.11886	0.723003
CDC25A	1.4979	0.967343	2.43441	0.0359645	0.189683	-3.56207	0.721972
CENPQ	0.988563	1.70144	2.43261	0.0360739	0.189952	-3.66063	0.721357
TIPARP	0.447518	6.64065	2.43246	0.036083	0.189952	-4.48971	0.721357
ARIH1	0.384545	7.37175	2.42996	0.0362361	0.190544	-4.55288	0.720005
ADCK5	2.40064	-0.468287	2.42899	0.0362954	0.190696	-3.46661	0.719658
CHRNA5	3.14265	-0.651406	2.42892	0.0362997	0.190696	-3.46881	0.719658
H1FX	1.23292	0.925542	2.42789	0.0363628	0.190854	-3.56631	0.719299
BCLAF1	0.374253	8.48336	2.42756	0.0363829	0.190888	-4.6119	0.719221
SGO2	1.2015	3.08252	2.42603	0.0364772	0.191241	-3.89373	0.71842
NEU1	0.976666	3.63651	2.42407	0.0365976	0.191587	-4.00174	0.717635
CTD-2116N17.1	3.10349	-0.811307	2.4237	0.0366206	0.191636	-3.47949	0.717523
IER5L	0.915609	2.5388	2.42032	0.0368301	0.192517	-3.8071	0.71553
ATL2	0.63613	3.59461	2.41993	0.0368547	0.192574	-4.00016	0.715402
INPP5F	0.44229	6.12413	2.41954	0.0368784	0.192627	-4.45378	0.715283
CDR2L	0.772546	3.24673	2.41684	0.037047	0.193078	-3.93858	0.714267
SNTB2	0.49736	6.85567	2.41443	0.0371978	0.193577	-4.53854	0.713146
IMPA2	2.14974	0.879842	2.4111	0.0374079	0.194455	-3.5849	0.711182
RAB22A	0.334857	7.27293	2.4103	0.0374583	0.194573	-4.57817	0.710917
NCLN	1.09625	1.89308	2.40803	0.0376017	0.194782	-3.72504	0.710452
ZC2HC1C	1.72014	-0.26457	2.40728	0.0376495	0.194856	-3.49613	0.710287
ANO8	1.37154	0.65004	2.40642	0.037704	0.194857	-3.56344	0.710284
SGSH	0.820417	3.35229	2.40249	0.0379546	0.195636	-3.9812	0.708552
KLHL8	0.479658	5.27904	2.40044	0.0380862	0.196242	-4.35787	0.707208
ALAS1	0.658053	4.38662	2.40002	0.0381133	0.196249	-4.19115	0.707193
ZNF66	1.09971	1.94019	2.39617	0.0383614	0.19703	-3.75002	0.705467
NAA30	0.722425	4.23406	2.39558	0.0383998	0.19703	-4.16758	0.705467
DYNC1H1	0.36488	8.8542	2.39554	0.0384023	0.19703	-4.67376	0.705467
PEX5	0.661943	3.97914	2.39543	0.0384094	0.19703	-4.11617	0.705467
STKLD1	2.05013	-0.675367	2.3954	0.0384112	0.19703	-3.5099	0.705467
DNA2	0.79668	2.6279	2.39529	0.0384186	0.19703	-3.86127	0.705467
GHRL	2.08597	-0.399106	2.39504	0.038435	0.19703	-3.50947	0.705467
RIN2	0.622258	5.83067	2.39403	0.0385005	0.197159	-4.45518	0.705183
RP11-275F13.3	3.32388	-0.278911	2.394	0.0385021	0.197159	-3.51282	0.705183
FAM134A	0.474804	5.55007	2.39321	0.0385538	0.197331	-4.41402	0.704806
FAM53C	0.75391	4.30721	2.39303	0.0385655	0.197331	-4.18642	0.704806
DLST	0.691592	5.0677	2.39256	0.0385958	0.197331	-4.33386	0.704806
PPP1R12C	0.930681	2.86972	2.39232	0.0386115	0.197331	-3.90837	0.704806
DUT	0.613481	4.52554	2.39151	0.0386644	0.197346	-4.23257	0.704771
DENND4C	0.376282	6.14687	2.3915	0.0386649	0.197346	-4.50261	0.704771
ABCG1	2.07347	-0.816721	2.39067	0.0387192	0.197353	-3.51881	0.704757
SEMA4F	1.0386	2.19025	2.39062	0.0387222	0.197353	-3.79655	0.704757
TNFSF14	1.73073	0.190549	2.39014	0.0387537	0.197392	-3.54107	0.704671
SUZ12	0.588171	5.36472	2.3896	0.0387892	0.197392	-4.38995	0.704671
PRKRA	0.621943	4.38391	2.38945	0.0387986	0.197392	-4.20766	0.704671
NPAT	0.632303	5.54972	2.38922	0.038814	0.197392	-4.42046	0.704671
ALDH16A1	0.928788	1.94721	2.38865	0.0388514	0.197508	-3.76254	0.704415
RPA2	0.844687	2.98673	2.38829	0.0388746	0.197508	-3.9358	0.704415
SMG5	0.653604	4.0429	2.38674	0.0389763	0.197835	-4.14304	0.703697
ZSWIM1	0.676662	4.15526	2.3866	0.0389854	0.197835	-4.16603	0.703697
POLE3	0.427934	5.25597	2.3849	0.0390972	0.19826	-4.37926	0.702766
RELL1	0.963158	2.43018	2.38417	0.039146	0.198293	-3.84521	0.702693
MED30	1.08777	1.15861	2.38255	0.0392528	0.198762	-3.66299	0.701666
CAB39	0.491729	6.63625	2.38212	0.0392811	0.198834	-4.57184	0.701509
DNAJC16	0.538782	5.18989	2.38009	0.0394159	0.199298	-4.37571	0.700496
AKAP1	0.783806	3.07331	2.37958	0.0394499	0.199298	-3.96536	0.700496
MED29	0.47185	4.69653	2.3785	0.0395218	0.19941	-4.28719	0.700253
NEURL1B	1.36111	0.899849	2.37835	0.0395315	0.19941	-3.63489	0.700253
RBM12	0.412943	6.21588	2.37778	0.0395695	0.19941	-4.53365	0.700253
NOL6	0.800263	3.53174	2.37771	0.0395746	0.19941	-4.05516	0.700253
SLC37A4	1.50666	0.6614	2.37764	0.039579	0.19941	-3.60571	0.700253
SLC35E3	0.541356	4.42396	2.3767	0.0396419	0.199655	-4.23626	0.699719
MYO10	0.547441	6.01103	2.37578	0.0397032	0.199804	-4.51038	0.699395
GPD1L	0.836684	3.0548	2.37386	0.0398318	0.200016	-3.97096	0.698935
BCKDHB	0.534489	5.08744	2.37353	0.0398539	0.200016	-4.36824	0.698935
TBX3	0.68529	4.80791	2.37353	0.0398539	0.200016	-4.3167	0.698935
STAG3L3	0.807182	3.96813	2.36922	0.0401443	0.201277	-4.15593	0.696205
BMS1P1	0.477628	5.31663	2.36897	0.0401614	0.201277	-4.41538	0.696205
MED7	0.767951	2.63452	2.36893	0.040164	0.201277	-3.90347	0.696205
C14orf37	0.598517	4.72283	2.36694	0.0402994	0.201884	-4.31096	0.694898
PKNOX2	2.12275	-0.237568	2.36285	0.0405776	0.202884	-3.55394	0.692753
RP11-274B21.2	0.76283	3.75454	2.36274	0.0405853	0.202884	-4.12311	0.692753
MGAT5	0.435752	5.87831	2.36247	0.0406037	0.202903	-4.51344	0.692711
SYTL4	1.18456	3.55584	2.36216	0.0406247	0.202936	-4.08457	0.692641
CENPH	1.2989	1.28541	2.36096	0.0407071	0.203276	-3.71186	0.691915
ZFYVE27	1.16956	2.36133	2.36051	0.0407383	0.203318	-3.87042	0.691823
CXXC1	1.36834	2.0678	2.36041	0.0407445	0.203318	-3.82385	0.691823
DALRD3	0.48099	5.63385	2.35981	0.0407861	0.203345	-4.48142	0.691767
MTCO1P12	0.880686	5.20549	2.35976	0.0407896	0.203345	-4.4114	0.691767
C5orf24	0.390748	7.57798	2.35843	0.0408813	0.203625	-4.68372	0.691168
MINPP1	0.6738	3.87929	2.358	0.0409108	0.203625	-4.15587	0.691168
ZWILCH	0.669468	3.9395	2.35794	0.0409148	0.203625	-4.16814	0.691168
TBC1D9B	0.44564	5.31981	2.35763	0.0409362	0.203625	-4.43433	0.691168
DNAJB12	0.886343	3.80955	2.3567	0.0410002	0.203872	-4.14383	0.690643
ANKRD16	1.15887	1.57958	2.35622	0.0410334	0.203942	-3.75898	0.690493
HMGB3	0.678094	4.10514	2.35585	0.0410591	0.203942	-4.2052	0.690493
ZNF852	0.8279	2.65221	2.35547	0.0410852	0.203942	-3.92749	0.690493
LUC7L3	0.336585	7.50271	2.35545	0.0410868	0.203942	-4.68382	0.690493
PCBP3	1.79128	1.58945	2.35274	0.0412745	0.204658	-3.76556	0.688972
SNAP23	0.41347	5.75393	2.35018	0.0414528	0.205036	-4.51527	0.688169
DESI2	0.521467	5.82093	2.34587	0.0417546	0.206095	-4.53217	0.685933
MMS19	0.64695	4.46558	2.34313	0.0419482	0.206833	-4.29862	0.68438
CPNE1	0.5215	4.87485	2.34093	0.0421037	0.207382	-4.38201	0.68323
AKAP11	0.328175	7.95792	2.34003	0.0421674	0.207623	-4.73465	0.682725
NUP155	0.475268	5.2668	2.33884	0.0422521	0.207894	-4.4558	0.682157
POMT1	0.81843	2.65716	2.33752	0.0423463	0.208285	-3.95625	0.681342
MAPK8	0.459964	5.35264	2.33687	0.0423926	0.20844	-4.47352	0.681018
COTL1	0.512471	5.66272	2.3364	0.0424261	0.20847	-4.52382	0.680956
GDAP2	0.561039	5.34344	2.3355	0.0424902	0.20847	-4.47418	0.680956
VIM	0.309919	12.1886	2.33505	0.0425225	0.20847	-4.77386	0.680956
TMEM131	0.414715	7.10773	2.33476	0.0425434	0.20847	-4.68936	0.680956
GTPBP6	0.876596	3.02746	2.33474	0.0425448	0.20847	-4.02735	0.680956
MPHOSPH6	0.838882	4.10965	2.33451	0.0425612	0.20847	-4.24025	0.680956
LPCAT3	0.768531	2.73218	2.3344	0.0425691	0.20847	-3.97433	0.680956
ING1	1.09093	2.41361	2.3341	0.0425904	0.20847	-3.9198	0.680956
SNPH	1.40269	1.38596	2.33409	0.0425912	0.20847	-3.7653	0.680956
ANO10	0.596619	4.36394	2.3307	0.0428352	0.20921	-4.29808	0.679418
SKA3	0.762071	3.78387	2.33056	0.0428449	0.20921	-4.18025	0.679418
HADHB	0.489168	5.75554	2.33045	0.042853	0.20921	-4.54753	0.679418
GTSE1	1.24915	2.30007	2.33006	0.0428814	0.20921	-3.90725	0.679418
C8orf58	1.05281	3.44027	2.32815	0.0430194	0.209601	-4.11587	0.678607
RAB7A	0.321993	9.36229	2.32696	0.0431057	0.209894	-4.79334	0.677999
DLG5	0.355561	6.44059	2.32495	0.0432514	0.210531	-4.64539	0.676684
PABPN1	0.487115	5.55515	2.32325	0.0433749	0.210986	-4.52841	0.675746
C20orf24	0.560593	4.56561	2.32269	0.0434158	0.211039	-4.3514	0.675637
ISOC1	1.40607	1.97502	2.32226	0.0434473	0.21112	-3.86771	0.675472
FUS	0.548774	6.35946	2.31959	0.043643	0.211851	-4.64524	0.673969
SNAPIN	0.75301	3.08771	2.3192	0.0436717	0.211887	-4.06286	0.673896
C17orf51	0.729233	4.05889	2.31662	0.0438617	0.212547	-4.25845	0.672546
PPOX	1.47899	1.35008	2.31581	0.0439218	0.212694	-3.78747	0.672244
TAF6L	1.06137	1.40634	2.31471	0.0440029	0.212792	-3.79685	0.672045
HPRT1	1.04015	3.39777	2.31196	0.0442067	0.213452	-4.13314	0.670701
ZNF75A	0.576745	4.11002	2.31023	0.0443359	0.213726	-4.27908	0.670143
TUBB1	2.42453	-0.668508	2.31008	0.044347	0.213726	-3.61303	0.670143
GMPS	0.455984	6.01598	2.30992	0.0443589	0.213726	-4.61807	0.670143
CSTF3	0.560819	5.26543	2.30986	0.0443631	0.213726	-4.50236	0.670143
FANCI	0.988651	3.61209	2.30954	0.0443874	0.21377	-4.17911	0.670053
LRRC58	0.46277	6.03662	2.30896	0.0444305	0.213831	-4.62241	0.669928
ZMAT2	0.743996	5.36081	2.30773	0.0445222	0.214126	-4.52195	0.66933
GLI3	0.596467	7.39844	2.30481	0.0447413	0.214756	-4.75932	0.668056
THOC3	1.10227	1.29065	2.30477	0.0447445	0.214756	-3.79553	0.668056
MARK2	0.690508	3.12386	2.30379	0.0448184	0.214909	-4.09374	0.667745
NPIPA7	0.809329	3.83034	2.3029	0.0448856	0.214909	-4.23359	0.667745
COQ2	0.770517	3.69114	2.30252	0.0449144	0.214909	-4.20602	0.667745
SLC25A1	0.789073	2.70059	2.30247	0.044918	0.214909	-4.01826	0.667745
HUWE1	0.354358	8.66551	2.30183	0.0449665	0.214909	-4.82272	0.667745
RAB27B	1.50164	1.95207	2.3018	0.0449686	0.214909	-3.89522	0.667745
SCAMP4	0.915048	4.44405	2.30171	0.0449754	0.214909	-4.36068	0.667745
PIAS2	0.44202	5.4724	2.30109	0.0450225	0.21499	-4.55095	0.667581
RAB3IP	0.60106	3.96166	2.29941	0.0451495	0.215155	-4.26591	0.667249
MRPL17	0.679421	3.75876	2.29895	0.0451844	0.215155	-4.22529	0.667249
RPLP1	0.360712	6.42331	2.29838	0.0452274	0.215155	-4.68663	0.667249
EYA3	0.466658	5.65272	2.29819	0.0452419	0.215155	-4.58409	0.667249
PCSK5	0.58377	5.14959	2.29675	0.0453516	0.215539	-4.50333	0.666475
FAM219A	0.651812	3.28141	2.29573	0.0454298	0.215692	-4.13625	0.666166
LMNA	0.346265	6.95683	2.29451	0.0455229	0.215988	-4.74268	0.66557
FBF1	1.60261	0.287915	2.29366	0.0455879	0.216167	-3.68083	0.665211
ZNF681	1.47515	1.81313	2.29002	0.0458677	0.217112	-3.89199	0.663315
POP5	1.03732	3.84865	2.28918	0.0459326	0.217347	-4.25905	0.662847
ZNF528	0.496959	5.29532	2.2884	0.0459927	0.217485	-4.54199	0.662572
RPL13	0.343847	6.74355	2.28708	0.0460946	0.217747	-4.73637	0.662047
TUFT1	0.753661	4.30972	2.28639	0.0461486	0.217856	-4.35786	0.661831
UBE2Z	0.43111	6.56831	2.2855	0.0462174	0.218108	-4.72245	0.661329
SLC36A4	0.784478	4.09069	2.28234	0.0464629	0.218883	-4.31948	0.659788
PIGZ	0.958725	3.34942	2.28108	0.046562	0.218883	-4.17229	0.659788
VCP	0.391857	6.76186	2.28102	0.0465661	0.218883	-4.74781	0.659788
SERINC5	0.434181	5.17135	2.281	0.0465682	0.218883	-4.5325	0.659788
KCTD6	0.779506	2.69389	2.27827	0.0467821	0.219499	-4.05449	0.658567
TXLNG	0.913968	4.8207	2.27747	0.0468445	0.219619	-4.47371	0.65833
KIAA0101	0.829801	2.59036	2.27741	0.0468496	0.219619	-4.03745	0.65833
ZDHHC14	1.43456	3.01659	2.27507	0.0470343	0.220045	-4.1185	0.657488
LOXL2	0.519001	7.52408	2.27406	0.0471135	0.220197	-4.81749	0.65719
ZNF440	0.702143	3.85143	2.27354	0.0471548	0.220316	-4.28436	0.656953
BRD4	0.337141	6.5135	2.27308	0.0471912	0.220413	-4.73699	0.656762
ARFIP1	0.490438	4.78635	2.27118	0.0473424	0.2209	-4.47719	0.655805
PABPC5	0.977214	1.83395	2.27053	0.0473936	0.221065	-3.92441	0.65548
RANBP2	0.353651	8.26963	2.26965	0.0474639	0.221165	-4.86248	0.655283
SMG7	0.373558	6.62322	2.26902	0.047514	0.221165	-4.75439	0.655283
PPIA	0.36285	9.54721	2.26902	0.0475145	0.221165	-4.88914	0.655283
C16orf46	1.72854	1.16844	2.26898	0.0475177	0.221165	-3.83076	0.655283
EID1	0.305204	8.63506	2.26829	0.047572	0.221165	-4.87629	0.655283
C15orf39	0.836445	3.00079	2.26599	0.0477566	0.221416	-4.12966	0.654791
ID2	0.469729	7.16691	2.26543	0.047801	0.221429	-4.80633	0.654765
TPCN1	0.790286	4.71512	2.26498	0.047837	0.221429	-4.47319	0.654765
IFNAR1	0.412566	5.94407	2.26304	0.0479931	0.221906	-4.68377	0.65383
CRMP1	0.384958	5.80705	2.26202	0.048076	0.222139	-4.66565	0.653375
COL4A3BP	0.438573	5.64909	2.26143	0.0481229	0.222215	-4.64272	0.653227
GJA1P1	2.2786	-0.548891	2.26136	0.0481292	0.222215	-3.67344	0.653227
CIAO1	0.781726	4.45786	2.2582	0.0483845	0.223101	-4.43284	0.651498
HIST1H4C	1.85704	-0.476953	2.25713	0.0484714	0.223355	-3.68028	0.651004
IDI1	0.401907	7.47007	2.25668	0.0485082	0.223379	-4.84202	0.650958
PEX6	1.43851	1.89147	2.25587	0.048574	0.223488	-3.95519	0.650745
ID1	0.714547	4.39837	2.25542	0.0486113	0.223488	-4.42521	0.650745
RB1CC1	0.3419	6.83097	2.25274	0.0488302	0.223951	-4.79952	0.649846
RALGAPA1	0.393723	6.03278	2.25271	0.0488322	0.223951	-4.71262	0.649846
ZNF100	0.869121	3.73649	2.25263	0.0488393	0.223951	-4.29388	0.649846
FKBP3	0.376155	6.0881	2.25186	0.0489025	0.224095	-4.72134	0.649567
ZDHHC18	0.940797	2.52465	2.25163	0.0489213	0.224109	-4.06555	0.649541
SRGAP2B	0.460721	5.43917	2.25039	0.049023	0.22437	-4.62707	0.649036
GRWD1	0.930375	2.22496	2.25018	0.0490402	0.22437	-4.01688	0.649036
MXD1	0.702513	5.39049	2.25016	0.0490421	0.22437	-4.61943	0.649036
SNN	0.753266	2.57274	2.24903	0.0491349	0.224648	-4.07796	0.648497
MTRNR2L10	0.313426	9.43844	2.24807	0.0492144	0.224866	-4.92208	0.648076
DAAM1	0.502742	5.7126	2.24746	0.0492641	0.224985	-4.67483	0.647846
ARL13B	0.515604	4.80674	2.24717	0.0492884	0.224985	-4.51944	0.647846
POM121C	0.431487	5.88185	2.24374	0.0495723	0.226047	-4.70584	0.645801
RP3-449O17.1	0.871914	1.86088	2.24359	0.0495853	0.226047	-3.96893	0.645801
AURKB	1.75367	0.18381	2.24233	0.0496899	0.226263	-3.73994	0.645386
C17orf58	1.66891	1.82293	2.24175	0.049738	0.226377	-3.96588	0.645168
C14orf93	0.858162	2.66822	2.24047	0.049845	0.226644	-4.1081	0.644655
NPTXR	1.55137	1.41061	2.23972	0.0499079	0.226735	-3.9082	0.644482
TRAPPC1	0.535801	5.00116	2.23966	0.0499132	0.226735	-4.56803	0.644482
PCYT2	1.16365	2.50283	2.23882	0.0499834	0.226907	-4.08135	0.644152
ABCA2	0.607709	3.62501	2.238	0.050052	0.226972	-4.29431	0.644027
KLF6	0.313232	7.23921	2.23788	0.0500623	0.226972	-4.85613	0.644027
LSMEM1	2.24156	1.30465	2.2373	0.0501103	0.226972	-3.89656	0.644027
KIF15	0.806635	2.98726	2.23713	0.0501247	0.226972	-4.17185	0.644027
GFOD2	0.808402	3.44656	2.23711	0.0501267	0.226972	-4.26011	0.644027
CSRNP2	0.40789	5.71591	2.2357	0.0502457	0.227198	-4.69419	0.643595
TTN	0.455958	6.40776	2.23556	0.0502573	0.227198	-4.78625	0.643595
WASF3	0.42813	6.12577	2.23322	0.0504545	0.228017	-4.75625	0.642033
NME3	1.89619	-0.0774663	2.23208	0.050551	0.22838	-3.7315	0.641343
ZNF527	0.772013	3.49972	2.23179	0.0505757	0.2284	-4.27895	0.641303
PYGB	0.707332	4.03312	2.23058	0.0506784	0.228662	-4.38953	0.640807
TAF10	0.500616	4.87004	2.22867	0.0508408	0.229028	-4.56097	0.640112
GLMP	0.64157	4.16444	2.22867	0.0508408	0.229028	-4.41963	0.640112
DPF3	1.12019	1.84629	2.22755	0.0509363	0.229373	-3.99071	0.639458
ZNF252P	0.564593	4.80073	2.22738	0.0509508	0.229373	-4.54978	0.639458
TUFM	0.627563	4.35999	2.22548	0.0511129	0.229635	-4.46482	0.638963
ZNF397	0.676259	3.78774	2.22217	0.0513969	0.230384	-4.3522	0.637547
PAXBP1	0.592379	4.75035	2.22167	0.0514405	0.230384	-4.54905	0.637547
PDE6D	0.717162	3.95548	2.22159	0.0514476	0.230384	-4.38763	0.637547
MLXIP	0.396746	5.28667	2.22016	0.0515703	0.230517	-4.64978	0.637296
CHST2	0.921705	3.28294	2.22004	0.0515808	0.230517	-4.25471	0.637296
SPSB3	0.896934	1.77051	2.21855	0.0517101	0.230949	-3.99255	0.636484
SMARCA5	0.327794	7.41975	2.21704	0.0518406	0.231448	-4.90245	0.635546
AKR1C3	0.94704	4.2613	2.21544	0.0519799	0.231786	-4.46048	0.634912
SIPA1	1.02368	1.08899	2.21503	0.0520153	0.231871	-3.89755	0.634754
RBM25	0.287079	8.3531	2.21377	0.0521249	0.232212	-4.95561	0.634115
ASF1B	1.49113	1.10156	2.21331	0.0521652	0.232318	-3.90188	0.633917
POLE2	1.19811	1.98711	2.21266	0.052222	0.232481	-4.03498	0.633613
MRFAP1	0.335876	8.47478	2.21235	0.0522497	0.232481	-4.96193	0.633613
SLC9A7	0.609819	6.02409	2.21233	0.0522512	0.232481	-4.77617	0.633613
SFPQ	0.325242	7.69272	2.21133	0.0523385	0.232795	-4.92884	0.633025
TAF4	0.892011	2.82562	2.21086	0.0523794	0.23283	-4.18228	0.63296
CYTH1	0.632289	4.45718	2.20873	0.0525668	0.23314	-4.51112	0.632384
PLTP	0.785814	3.35221	2.20864	0.0525746	0.23314	-4.28589	0.632384
UBE2H	0.336773	7.4624	2.208	0.0526312	0.233144	-4.9198	0.632377
TOR1AIP1	0.321126	6.62078	2.20799	0.052632	0.233144	-4.85223	0.632377
ACYP2	0.684554	3.70488	2.20536	0.0528639	0.233803	-4.36157	0.63115
P4HB	0.378469	7.12477	2.20423	0.0529639	0.234098	-4.9015	0.630601
CKAP5	0.318448	7.12134	2.20339	0.0530386	0.234282	-4.90258	0.630262
GRK5	0.706672	3.68056	2.20018	0.053324	0.235321	-4.36471	0.62834
CENPO	0.793871	3.41305	2.19813	0.0535077	0.235983	-4.31421	0.627119
AC025335.1	1.45849	1.92907	2.19784	0.0535338	0.236025	-4.048	0.627042
SDCBP	0.417093	6.49237	2.19543	0.0537499	0.236825	-4.85945	0.625572
STEAP2	0.638161	4.71942	2.19505	0.0537837	0.236825	-4.58513	0.625572
MAML3	0.704053	3.30811	2.19436	0.0538459	0.236956	-4.29944	0.625333
TMEM19	0.576642	4.05719	2.19229	0.0540327	0.237555	-4.4547	0.624236
KLHL15	0.55906	4.41105	2.1905	0.054195	0.238086	-4.53049	0.623267
MTAP	0.397078	5.30122	2.1904	0.0542041	0.238086	-4.6996	0.623267
ACTL6A	0.977563	5.1243	2.189	0.0543311	0.238495	-4.67087	0.622521
GLUD1	0.324062	7.36071	2.18769	0.0544496	0.238866	-4.94538	0.621846
RAB10	0.425621	7.22188	2.18725	0.0544898	0.238957	-4.93602	0.621681
RP11-631M6.2	3.07256	-0.0507473	2.18604	0.0546003	0.239202	-3.7934	0.621234
NPIPA1	0.357967	6.7649	2.18566	0.0546346	0.239202	-4.90126	0.621234
YWHAG	0.28325	8.27296	2.1855	0.0546493	0.239202	-4.99796	0.621234
MAPK1	0.326035	7.32024	2.18446	0.0547449	0.239341	-4.94768	0.620983
LAMP2	0.315019	7.45927	2.18369	0.0548152	0.239381	-4.95848	0.620911
ACAA1	0.813546	2.94708	2.18363	0.0548204	0.239381	-4.24677	0.620911
CREB3	1.0569	3.1419	2.18362	0.054822	0.239381	-4.28385	0.620911
UPF3B	0.669364	4.19988	2.1831	0.0548692	0.239512	-4.49869	0.620672
UBA1	0.373603	7.68587	2.18289	0.0548885	0.239512	-4.97396	0.620672
PRDX3	0.398537	5.79287	2.18248	0.0549264	0.239512	-4.7907	0.620672
MGAT1	0.417002	5.68351	2.1824	0.0549334	0.239512	-4.77424	0.620672
CLASRP	0.986681	1.67209	2.18236	0.0549371	0.239512	-4.03131	0.620672
USP19	0.665164	3.5233	2.18102	0.05506	0.23987	-4.36273	0.620024
CDK10	0.695696	3.47532	2.18073	0.0550873	0.23987	-4.3536	0.620024
PRPF4	0.485048	4.69592	2.17997	0.0551574	0.240027	-4.60434	0.619741
PNPLA8	0.59639	4.48609	2.17911	0.0552365	0.240148	-4.56367	0.619521
CDKN3	1.24589	2.23794	2.17626	0.0554999	0.24107	-4.13079	0.617856
DIAPH1	0.539964	5.31795	2.17354	0.0557524	0.241858	-4.72918	0.61644
AMFR	0.552258	5.08301	2.17321	0.0557833	0.241858	-4.68842	0.61644
NAIF1	1.03717	1.10744	2.17286	0.055816	0.241921	-3.96103	0.616327
MTCO2P12	0.922614	1.4314	2.17167	0.0559266	0.242219	-4.011	0.615793
MED15	0.507506	4.80394	2.16988	0.0560948	0.242539	-4.64142	0.615218
BRK1	0.389985	6.48858	2.16986	0.0560965	0.242539	-4.8998	0.615218
TAP2	0.640462	4.02102	2.16832	0.0562409	0.243003	-4.48472	0.614389
PLD1	1.02812	3.20867	2.16816	0.0562554	0.243003	-4.32057	0.614389
NOL8	0.35886	5.73124	2.16752	0.0563163	0.243191	-4.80518	0.614052
SPIB	1.62386	0.136597	2.16689	0.0563754	0.243297	-3.83579	0.613863
PARD3	0.668009	5.46109	2.16651	0.056411	0.243376	-4.76422	0.613722
GVQW2	2.86263	-0.448999	2.16586	0.0564721	0.243565	-3.79411	0.613385
PTGFR	1.17281	4.46675	2.16466	0.0565854	0.243904	-4.58246	0.612781
RAP1GDS1	0.480701	5.88952	2.163	0.0567426	0.244173	-4.83573	0.612301
VPS4A	0.517945	4.60687	2.16099	0.0569333	0.244757	-4.61655	0.611266
GLG1	0.307265	8.31253	2.16092	0.0569395	0.244757	-5.03866	0.611266
SCCPDH	0.419797	5.51866	2.15826	0.0571934	0.24556	-4.78659	0.609843
FAM120AOS	0.627682	4.22686	2.15782	0.0572353	0.245653	-4.54387	0.609678
SPEN	0.325432	7.17536	2.1574	0.0572755	0.245694	-4.9801	0.609605
GPATCH8	0.379577	6.59357	2.15642	0.0573687	0.245785	-4.93181	0.609445
VAMP1	0.688055	3.07451	2.1564	0.0573708	0.245785	-4.31278	0.609445
PDCD6IP	0.372512	8.51552	2.15451	0.057552	0.246411	-5.05561	0.608339
ZNF607	0.856509	2.83756	2.15301	0.0576967	0.24661	-4.27305	0.607989
PSMD4	0.489854	4.79607	2.15266	0.0577297	0.24661	-4.66699	0.607989
TTC17	0.305462	6.78881	2.15229	0.0577659	0.24661	-4.95651	0.607989
BCAP31	0.745121	2.98847	2.15211	0.0577833	0.24661	-4.30291	0.607989
SMPD2	1.8225	0.15341	2.15209	0.0577852	0.24661	-3.85717	0.607989
PCID2	0.453046	5.06179	2.15169	0.057824	0.24661	-4.71856	0.607989
DDX11	1.12091	3.06012	2.15166	0.0578261	0.24661	-4.31729	0.607989
CDCA7L	0.566756	4.15779	2.15072	0.0579176	0.246739	-4.5406	0.607762
HMGXB4	0.432705	5.67325	2.15068	0.057921	0.246739	-4.82294	0.607762
ZNF43	0.634631	3.93356	2.15063	0.0579263	0.246739	-4.49407	0.607762
IKBKAP	0.402863	5.52965	2.14902	0.0580814	0.24714	-4.80297	0.607057
CD99L2	0.468873	4.75839	2.14864	0.0581184	0.24714	-4.66596	0.607057
S1PR1	1.10656	2.31748	2.14747	0.0582323	0.247294	-4.18765	0.606786
WTAP	0.526895	4.79024	2.14681	0.0582962	0.247416	-4.67505	0.606572
KDM4B	0.636716	3.75666	2.1461	0.0583654	0.24759	-4.46443	0.606267
PRADC1	1.41008	1.49438	2.14532	0.0584413	0.247808	-4.05892	0.605885
PACS2	0.58332	4.04963	2.14503	0.0584692	0.247844	-4.52698	0.605822
TBCA	0.514433	4.34868	2.14422	0.0585489	0.247844	-4.59026	0.605822
GSPT1	0.398375	6.93463	2.14418	0.0585523	0.247844	-4.9819	0.605822
MTM1	0.889829	3.27049	2.14302	0.058666	0.248172	-4.3713	0.605248
NAB2	0.826869	2.56735	2.14238	0.0587286	0.248172	-4.23943	0.605248
PTDSS1	0.596221	4.48867	2.14132	0.0588322	0.248344	-4.62348	0.604947
CENPI	1.09956	2.28811	2.14076	0.0588875	0.248354	-4.19267	0.604929
RBM5	0.29508	7.44908	2.13999	0.0589625	0.248447	-5.02734	0.604766
ZDHHC3	0.418299	6.30832	2.13876	0.059084	0.24881	-4.92924	0.604132
ASAH1	0.440721	5.95575	2.13731	0.0592271	0.249208	-4.8859	0.603437
NOP14	0.591854	3.98502	2.13698	0.0592596	0.249217	-4.52604	0.603422
TMEM255B	1.10364	3.23663	2.13688	0.0592692	0.249217	-4.37409	0.603422
PRMT1	0.79747	2.18227	2.13622	0.0593347	0.249344	-4.18141	0.603201
MAST2	0.386904	5.32653	2.13325	0.0596292	0.250357	-4.79425	0.60144
EID2B	1.74136	-0.0160249	2.13145	0.0598075	0.250882	-3.86731	0.600531
ZNF84	0.410408	5.07503	2.13086	0.0598665	0.250979	-4.75371	0.600362
SPATA1	0.96458	1.26569	2.12979	0.0599734	0.251139	-4.04697	0.600085
OSMR	0.330509	6.59186	2.12949	0.0600032	0.251139	-4.97431	0.600085
METTL16	0.647595	3.79827	2.12905	0.0600473	0.251139	-4.49946	0.600085
TFDP2	0.358558	5.61022	2.12808	0.0601445	0.251396	-4.84883	0.599641
NOX5	1.25586	1.82015	2.12768	0.0601845	0.251409	-4.13489	0.599619
FGF23	0.434348	5.08468	2.12758	0.060195	0.251409	-4.7606	0.599619
CPOX	0.857078	2.48583	2.12713	0.0602398	0.251496	-4.2478	0.599469
CEP290	0.372928	5.78282	2.12451	0.060503	0.252446	-4.88092	0.597832
DNAJC30	0.843113	1.88869	2.12378	0.0605771	0.252578	-4.15159	0.597604
POC1A	1.5746	-0.219012	2.12251	0.0607053	0.252915	-3.86189	0.597025
SNX22	0.89163	2.24888	2.12141	0.0608161	0.253226	-4.21487	0.596491
MBD1	0.431205	4.79053	2.12096	0.0608621	0.253269	-4.71562	0.596419
EXOC6B	0.515481	6.03962	2.12054	0.0609044	0.253369	-4.92394	0.596246
NUTM2B	1.24427	1.36474	2.11927	0.0610331	0.253497	-4.07716	0.596027
IDH3A	0.512982	4.55277	2.11917	0.0610431	0.253497	-4.67109	0.596027
ZNF222	1.06038	1.50876	2.11793	0.06117	0.253949	-4.10101	0.595253
EHMT2	0.782472	4.01752	2.1176	0.0612028	0.25401	-4.56288	0.595148
BSN	1.30516	1.2025	2.11669	0.0612959	0.254097	-4.05607	0.595
INTS1	0.600547	3.75785	2.11433	0.0615376	0.254949	-4.51382	0.593546
MMP2	0.321654	10.4737	2.11363	0.0616092	0.255135	-5.14119	0.59323
STAG2	0.337591	6.93542	2.11333	0.0616396	0.255135	-5.03075	0.59323
ELMSAN1	0.464667	5.71363	2.11322	0.0616511	0.255135	-4.88817	0.59323
FBXL20	0.332604	6.56011	2.11255	0.0617193	0.255327	-4.99789	0.592904
ZC3H10	0.863105	2.9262	2.11074	0.0619058	0.255948	-4.35408	0.591849
TP53INP2	0.514532	5.45107	2.11018	0.0619639	0.256113	-4.85135	0.591569
GSS	0.604332	4.38323	2.107	0.0622924	0.25668	-4.65542	0.590609
FANCM	0.784399	3.39106	2.10697	0.0622956	0.25668	-4.45044	0.590609
ARL15	0.720448	3.33984	2.1061	0.0623855	0.25668	-4.44156	0.590609
HELQ	0.650711	3.76681	2.10607	0.0623889	0.25668	-4.52841	0.590609
CERS6	0.686223	4.68913	2.10603	0.0623927	0.25668	-4.71893	0.590609
ZDHHC24	0.560718	3.64149	2.10468	0.0625328	0.257071	-4.50469	0.589947
SLC25A37	0.546276	5.8972	2.10325	0.0626816	0.257492	-4.93111	0.589236
ZNF724P	1.34896	0.707301	2.10206	0.0628062	0.257853	-3.99948	0.588628
EREG	1.67756	0.878662	2.10123	0.0628929	0.257983	-4.02749	0.588409
PAPD7	0.499165	4.6416	2.10072	0.0629458	0.257983	-4.71776	0.588409
NR2F1	0.632279	3.63997	2.10071	0.0629474	0.257983	-4.51049	0.588409
SNAPC2	1.06916	0.854967	2.09977	0.0630453	0.258158	-4.02577	0.588115
SPDYE1	0.823777	2.44509	2.09821	0.0632089	0.258544	-4.28391	0.587465
NIPA2	0.443735	6.28709	2.09802	0.0632297	0.258544	-4.99092	0.587465
TFAM	0.70694	4.07166	2.098	0.0632315	0.258544	-4.60454	0.587465
SMCHD1	0.399659	6.31095	2.09738	0.0632966	0.258716	-4.99478	0.587177
RSL24D1P8	3.3137	-1.2778	2.09613	0.0634281	0.259047	-3.86301	0.586621
CEP78	0.603043	4.75557	2.09554	0.0634903	0.259226	-4.74842	0.586321
TTC31	0.697298	3.2832	2.09294	0.0637649	0.260121	-4.45044	0.584825
SMDT1	0.682169	3.4303	2.0922	0.0638437	0.260272	-4.4809	0.584573
PSMA4	0.415467	5.56747	2.09164	0.0639037	0.260385	-4.89926	0.584384
STT3B	0.344811	6.07203	2.09	0.0640772	0.260793	-4.97626	0.583704
SCAMP2	0.463492	4.80141	2.09	0.0640778	0.260793	-4.76604	0.583704
MAP3K3	0.538264	4.73291	2.08886	0.0641987	0.261134	-4.75431	0.583136
RRP1	0.852928	1.72393	2.08809	0.0642811	0.261318	-4.1778	0.58283
ADCY1	1.35619	1.12151	2.08762	0.0643309	0.26137	-4.08507	0.582744
AK9	0.787888	3.60988	2.08671	0.0644284	0.261617	-4.52578	0.582334
KCTD21	0.518697	4.60735	2.08671	0.0644289	0.261617	-4.73266	0.582334
GALE	1.23427	0.31348	2.08513	0.0645976	0.262075	-3.96543	0.581574
SOD1	0.323833	7.47373	2.08474	0.0646396	0.262161	-5.11621	0.581432
LIAS	0.833576	2.64255	2.08442	0.064674	0.262161	-4.34049	0.581432
FAM193B	0.929488	2.56395	2.084	0.0647188	0.262265	-4.32665	0.58126
LYST	0.37633	6.61423	2.08335	0.0647894	0.262474	-5.04912	0.580914
SLC48A1	0.905263	3.50792	2.08091	0.0650521	0.263085	-4.51384	0.579903
ZYG11B	0.359198	6.54699	2.07734	0.0654383	0.264157	-5.05189	0.578138
HP1BP3	0.275895	7.97504	2.07714	0.0654605	0.264157	-5.15682	0.578138
SRSF11	0.303173	7.58885	2.07519	0.0656722	0.264618	-5.13863	0.577381
UBC	0.309021	6.92212	2.07517	0.0656752	0.264618	-5.08964	0.577381
SETD6	0.977005	3.93264	2.07495	0.0656983	0.264635	-4.61088	0.577353
MXI1	0.559299	5.44864	2.0744	0.0657582	0.2648	-4.90688	0.577082
NPIPB11	1.13263	1.25644	2.07413	0.0657887	0.264847	-4.12543	0.577004
EMC1	0.336566	6.12033	2.07357	0.0658488	0.264938	-5.00842	0.576856
POLR1C	0.759525	3.96287	2.07279	0.065935	0.265128	-4.62056	0.576544
GSTZ1	1.06788	1.47266	2.07237	0.0659806	0.265128	-4.16144	0.576544
STAU1	0.382253	7.12144	2.07091	0.0661408	0.265582	-5.11244	0.575802
ING5	0.661748	3.80676	2.07071	0.0661619	0.265591	-4.59106	0.575787
VGLL3	0.420732	9.96985	2.07018	0.0662204	0.265633	-5.20873	0.575717
CDC20	1.65538	0.972188	2.06912	0.066337	0.26599	-4.08746	0.575134
HCG9P5	2.16283	-0.537947	2.0671	0.0665599	0.266402	-3.91037	0.574462
SRGAP2	0.379099	6.62675	2.06707	0.0665627	0.266402	-5.0758	0.574462
MTRNR2L13	0.754714	2.20664	2.06699	0.0665722	0.266402	-4.28847	0.574462
CLUH	0.657119	3.58614	2.0664	0.0666372	0.266587	-4.55196	0.574161
ATG16L2	1.06673	2.95774	2.06523	0.0667664	0.266876	-4.42894	0.573691
YPEL1	2.95496	0.461848	2.06493	0.0667997	0.266919	-4.01321	0.573621
C9orf152	2.73152	-0.921563	2.06479	0.066815	0.266919	-3.89921	0.573621
CCDC112	0.798714	2.65332	2.06425	0.066875	0.267043	-4.37271	0.573419
BMP6	0.813182	3.03334	2.06408	0.0668945	0.267043	-4.44533	0.573419
VN1R82P	2.82792	-0.0734409	2.0637	0.0669361	0.267094	-3.94913	0.573335
TARDBP	0.283693	8.04362	2.06333	0.0669772	0.267112	-5.18166	0.573306
GCFC2	0.596071	4.58593	2.06252	0.0670674	0.26732	-4.76579	0.572968
S100A4	0.888882	7.11834	2.06175	0.0671529	0.267489	-5.12653	0.572694
ERI1	0.746143	4.2836	2.06098	0.0672383	0.267523	-4.70593	0.572639
MOB1B	0.366572	5.88625	2.06065	0.0672749	0.267542	-4.99615	0.572609
INTS2	0.460104	4.38625	2.05956	0.0673965	0.267867	-4.72944	0.572081
LCMT2	0.721319	3.87897	2.05941	0.0674138	0.267867	-4.6235	0.572081
C1orf56	0.970635	3.63068	2.05796	0.0675761	0.268299	-4.574	0.571381
TLCD2	0.436651	5.08107	2.05793	0.0675796	0.268299	-4.86859	0.571381
UHRF2	0.418745	5.24519	2.0555	0.0678518	0.269206	-4.90173	0.569916
RP11-347C12.1	0.729911	2.91317	2.05497	0.0679112	0.269312	-4.43582	0.569745
MTG2	0.72613	2.52743	2.0546	0.0679532	0.269402	-4.36389	0.569599
VN1R81P	1.41216	0.90809	2.05412	0.068007	0.269496	-4.09815	0.569447
KLF16	0.837214	1.69925	2.05354	0.0680725	0.269647	-4.22416	0.569204
PLA2G15	0.779489	2.49801	2.05291	0.0681434	0.269843	-4.36104	0.568889
CTBS	0.438506	5.03245	2.05207	0.0682384	0.270077	-4.86878	0.568513
NPM1	0.332823	9.85619	2.05177	0.0682729	0.270138	-5.23708	0.568415
RP11-548H18.2	1.47832	-0.0360701	2.05131	0.0683242	0.270146	-3.96871	0.568401
SNX9	0.31294	7.03368	2.05124	0.0683327	0.270146	-5.13622	0.568401
DNAH7	1.03214	1.10011	2.05089	0.0683724	0.270184	-4.13373	0.568341
ATOH8	0.765547	2.97617	2.04998	0.0684758	0.270408	-4.45547	0.56798
CHD1	0.317738	6.05376	2.04742	0.0687657	0.271173	-5.04031	0.566754
H2BFS	0.93598	1.2542	2.047	0.0688142	0.271263	-4.16374	0.56661
GGA2	0.605652	5.50738	2.04618	0.0689074	0.271504	-4.96033	0.566224
LILRA2	1.55049	0.178317	2.04385	0.0691739	0.272249	-4.00274	0.565034
CHP2	0.769535	2.18842	2.04361	0.0692012	0.27228	-4.3198	0.564984
LRFN3	0.837022	1.69955	2.03891	0.0697413	0.274176	-4.2454	0.561971
PEX19	0.475041	5.01862	2.03819	0.0698245	0.27431	-4.88767	0.561759
GOSR2	0.473648	4.30045	2.03811	0.0698339	0.27431	-4.74457	0.561759
NPM1P13	2.5583	-1.1472	2.0379	0.0698586	0.27433	-3.92625	0.561726
VSIG10	0.506455	3.98438	2.03613	0.0700629	0.274826	-4.68126	0.560942
TTI1	0.691587	3.37227	2.03438	0.0702663	0.275418	-4.5571	0.560008
PDXDC2P	0.791498	2.4896	2.03316	0.0704087	0.275798	-4.38884	0.559408
CDK11A	0.799842	3.09291	2.0327	0.0704616	0.275929	-4.50419	0.559203
C3	1.47416	1.40506	2.03238	0.0704985	0.275951	-4.20824	0.559168
SERPINE1	0.462164	9.3745	2.03199	0.0705448	0.275951	-5.26442	0.559168
COPS2	0.345049	6.76389	2.03181	0.0705653	0.275951	-5.14353	0.559168
ANKS6	0.497464	4.32936	2.02942	0.0708452	0.276809	-4.76389	0.557819
RAB11FIP1P1	0.494376	4.42392	2.0291	0.070883	0.276809	-4.78406	0.557819
GBF1	0.414712	6.23689	2.0285	0.0709533	0.277007	-5.09341	0.557509
DONSON	0.495865	4.56265	2.02717	0.0711095	0.277232	-4.81549	0.557156
CTC-479C5.12	0.947156	1.40756	2.02678	0.0711543	0.27733	-4.21663	0.557003
ZNF486	0.498456	3.9729	2.02475	0.0713939	0.27773	-4.69617	0.556377
DYRK3	0.627783	3.64837	2.02474	0.071395	0.27773	-4.62816	0.556377
ZC3H3	1.24618	1.20767	2.02433	0.0714438	0.27784	-4.18841	0.556206
CTR9	0.410423	6.00017	2.02335	0.071559	0.277908	-5.07034	0.556099
ARHGEF26	1.26794	2.21566	2.02298	0.0716026	0.278	-4.35486	0.555955
DGAT1	1.40115	1.36759	2.02239	0.0716732	0.278109	-4.21663	0.555786
CACUL1	0.45802	5.88441	2.02225	0.0716897	0.278109	-5.0555	0.555786
GINS4	1.08305	1.95087	2.02191	0.0717296	0.278187	-4.31113	0.555664
AC009237.2	1.58002	-0.459209	2.02159	0.0717675	0.278257	-3.97013	0.555554
COL6A2	0.296181	7.41855	2.02104	0.0718332	0.278435	-5.21198	0.555276
CREBZF	0.4461	4.57734	2.02063	0.0718821	0.278548	-4.82852	0.5551
FBXO18	0.384366	5.27403	2.01857	0.0721265	0.279265	-4.96382	0.553984
KIF1B	0.317535	7.0334	2.01822	0.0721682	0.279349	-5.18754	0.553853
CYP20A1	0.488308	4.94421	2.01745	0.0722606	0.279452	-4.90564	0.553693
TBL1X	0.460763	5.41567	2.01733	0.072274	0.279452	-4.9899	0.553693
EIF3D	0.339582	5.73277	2.01449	0.0726138	0.280245	-5.0449	0.552462
ZCCHC11	0.321431	6.23437	2.01449	0.0726141	0.280245	-5.11479	0.552462
RAD51AP1	1.11744	2.61391	2.01445	0.0726186	0.280245	-4.4395	0.552462
TMX1	0.377908	5.33227	2.01405	0.0726669	0.280331	-4.98082	0.552328
CLIP2	0.59869	3.64799	2.01306	0.0727857	0.280597	-4.64576	0.551917
CCT2	0.397881	6.09264	2.01303	0.0727895	0.280597	-5.09881	0.551917
HADH	0.785076	3.14628	2.01146	0.0729788	0.280914	-4.54654	0.551426
C1orf159	1.50177	-0.158334	2.01081	0.0730565	0.281088	-4.00795	0.551158
BRCA1	0.899097	3.35795	2.00983	0.0731753	0.281468	-4.59122	0.550571
RAD54L	2.90016	-0.0259667	2.00962	0.0732004	0.281488	-4.02309	0.550541
EMC10	0.597082	4.7886	2.00825	0.0733659	0.281898	-4.88975	0.549908
FAM122A	0.378906	5.29532	2.00805	0.0733905	0.281898	-4.98368	0.549908
FNIP1	0.318684	6.43249	2.00791	0.0734073	0.281898	-5.14791	0.549908
RP11-167N24.3	1.45217	0.10001	2.00452	0.073819	0.283171	-4.04425	0.547952
ATXN10	0.380424	5.8693	2.00389	0.0738958	0.283311	-5.08165	0.547737
TMEM87A	0.360298	5.55954	2.00102	0.0742464	0.284041	-5.03856	0.546619
WNK1	0.257805	9.04938	2.00092	0.0742586	0.284041	-5.30853	0.546619
TUSC3	0.415152	5.79513	2.00051	0.0743093	0.284041	-5.07591	0.546619
RP11-111M22.2	0.808901	2.11136	1.99927	0.0744615	0.284396	-4.3714	0.546077
OSGIN1	1.21357	1.74416	1.99793	0.0746264	0.284794	-4.31174	0.545469
RAE1	0.605379	3.52376	1.99616	0.0748437	0.285431	-4.64556	0.544499
DDT	0.724272	2.74056	1.99608	0.0748542	0.285431	-4.49062	0.544499
TPM3P9	0.495362	4.42931	1.99409	0.0750999	0.286213	-4.83865	0.543311
CTDP1	1.09422	1.67112	1.99309	0.0752238	0.2864	-4.30683	0.543028
PSMG1	0.49948	5.22026	1.99267	0.0752758	0.286418	-4.99423	0.542999
PSMD3	0.530323	3.9096	1.99226	0.0753266	0.286457	-4.73211	0.542941
MPV17	0.393862	6.31734	1.99078	0.0755105	0.286846	-5.16134	0.542351
SLC5A6	1.08591	2.66482	1.99043	0.0755541	0.286934	-4.4846	0.542217
SMC4	0.490063	6.33334	1.99007	0.0755984	0.287003	-5.16433	0.542114
MCOLN1	0.754327	2.53394	1.98856	0.0757868	0.287355	-4.46283	0.541582
SAE1	0.54702	4.92198	1.98824	0.0758269	0.287428	-4.94613	0.541471
SELT	0.525526	6.68963	1.98807	0.0758485	0.287432	-5.20433	0.541464
ZBED4	0.750062	4.1802	1.98772	0.075892	0.28752	-4.79621	0.541332
ABHD3	1.11232	1.95077	1.98737	0.0759357	0.287531	-4.36122	0.541316
SF1	0.365346	5.98395	1.98566	0.07615	0.288032	-5.12618	0.540559
CDK1	1.43523	1.88197	1.98478	0.0762604	0.288295	-4.35341	0.540163
WDR73	0.684114	3.69241	1.9843	0.0763208	0.288368	-4.6984	0.540052
RABL2A	0.564969	3.55658	1.98343	0.07643	0.288469	-4.67145	0.539901
LMBR1	0.412161	5.77869	1.98328	0.0764497	0.288469	-5.09992	0.539901
KITLG	0.353328	5.85284	1.98303	0.0764802	0.288469	-5.11133	0.539901
NDUFV2	0.499894	4.73798	1.983	0.0764849	0.288469	-4.91829	0.539901
PHIP	0.320975	6.70841	1.98281	0.0765085	0.288469	-5.2142	0.539901
CDT1	1.51554	-0.455273	1.98261	0.0765334	0.288469	-4.01757	0.539901
ZNF253	0.637791	3.31416	1.98236	0.0765652	0.288469	-4.62359	0.539901
MKLN1	0.425997	6.92904	1.9823	0.0765727	0.288469	-5.23445	0.539901
ANAPC7	0.412716	5.13104	1.98164	0.0766561	0.288629	-4.99509	0.539661
WRNIP1	0.415452	6.31464	1.98118	0.0767143	0.288693	-5.17578	0.539563
RBBP7	0.386619	5.50189	1.98085	0.0767563	0.288774	-5.06012	0.539442
ACSL3	0.385221	7.03806	1.98024	0.0768326	0.288862	-5.24657	0.539309
PMF1	0.643963	3.04208	1.98021	0.0768369	0.288862	-4.57266	0.539309
SPATA13	0.52841	4.11045	1.97832	0.0770763	0.289283	-4.79568	0.538677
ASH1L	0.285392	7.84515	1.97762	0.0771644	0.289455	-5.30494	0.53842
TP73-AS1	0.495391	3.82151	1.97734	0.0772006	0.289455	-4.73602	0.53842
CRKL	0.35937	5.94644	1.97668	0.0772841	0.289599	-5.13466	0.538202
SLC39A3	0.847979	1.52667	1.97498	0.077501	0.290218	-4.30942	0.537276
RMI2	2.55923	2.24885	1.97483	0.0775196	0.290218	-4.43111	0.537276
ARHGAP39	1.48249	0.65347	1.97462	0.0775469	0.290218	-4.16547	0.537276
C22orf29	0.485255	4.24998	1.97435	0.0775812	0.290218	-4.83116	0.537276
DIP2B	0.449506	5.13245	1.97426	0.0775934	0.290218	-5.00662	0.537276
BTN3A3	0.911959	2.97627	1.97372	0.0776618	0.290393	-4.56934	0.537014
CPSF7	0.463063	4.99701	1.9734	0.0777021	0.290393	-4.98303	0.537014
TAF8	0.499943	4.41456	1.97198	0.0778843	0.290997	-4.86918	0.536112
SGPP1	0.585049	3.48237	1.97105	0.0780036	0.291267	-4.67473	0.535709
TEP1	0.478837	3.973	1.97093	0.0780187	0.291267	-4.77773	0.535709
SPATA7	0.685462	3.08125	1.96862	0.078316	0.292067	-4.59759	0.534517
EHD2	0.354159	7.88423	1.96794	0.0784041	0.292241	-5.32191	0.534259
MOAP1	0.794589	2.85003	1.96744	0.0784678	0.292324	-4.55403	0.534136
ZNF776	0.545952	3.87383	1.96647	0.0785939	0.292639	-4.76345	0.533669
DPH1	0.886312	2.31039	1.96597	0.0786577	0.292799	-4.45502	0.533431
CLTCL1	0.834383	2.76547	1.96558	0.0787086	0.292911	-4.54042	0.533265
PIGL	0.875159	2.87269	1.96529	0.0787458	0.292972	-4.56161	0.533174
METRNL	0.465351	4.14246	1.96512	0.0787684	0.292979	-4.82238	0.533164
BEST1	0.676525	3.45034	1.96488	0.0787985	0.293008	-4.67737	0.533121
STAT3	0.35734	5.33662	1.96403	0.0789093	0.293193	-5.05821	0.532847
FAM173B	0.702591	4.10406	1.96283	0.0790645	0.293692	-4.81771	0.532108
ZBTB33	0.419616	5.09791	1.96199	0.0791749	0.294024	-5.01901	0.531617
IFNE	1.9357	-0.33081	1.96109	0.0792918	0.294303	-4.05371	0.531205
KIF20A	0.94647	3.72431	1.96093	0.0793126	0.294303	-4.74017	0.531205
RP5-864K19.6	0.759562	3.30592	1.96057	0.0793598	0.294401	-4.65443	0.531061
LBR	0.72849	3.75207	1.96005	0.079427	0.294464	-4.74733	0.530967
AMBRA1	0.814581	3.8307	1.95963	0.0794815	0.294464	-4.76458	0.530967
TMED4	0.331181	5.69425	1.95625	0.0799243	0.295807	-5.12828	0.528992
LAPTM4B	0.398318	5.86332	1.95619	0.0799321	0.295807	-5.15392	0.528992
RP11-539G18.1	1.48151	-0.230475	1.95608	0.0799461	0.295807	-4.06915	0.528992
KCTD17	0.951756	1.14088	1.95514	0.0800708	0.296024	-4.27462	0.528672
EFNA4	1.75806	-0.127642	1.95482	0.0801122	0.2961	-4.08126	0.528562
FGFR1OP	0.480181	4.40509	1.95387	0.0802373	0.296251	-4.89459	0.52834
AFG3L2	0.70678	4.17242	1.95284	0.0803737	0.296533	-4.84725	0.527927
MFHAS1	0.730393	3.29435	1.95226	0.0804498	0.296717	-4.66444	0.527658
SUN2	0.779136	4.0009	1.95212	0.0804688	0.296717	-4.81197	0.527658
CTAGE7P	2.74773	-0.154251	1.95146	0.0805553	0.296958	-4.08262	0.527305
PLCD1	0.825107	1.84457	1.95118	0.0805932	0.29702	-4.39542	0.527215
MIB2	1.37043	0.359222	1.94807	0.0810055	0.298043	-4.15362	0.52572
SMG1P1	0.449665	6.0424	1.94765	0.0810614	0.298043	-5.19241	0.52572
NSF	0.395016	5.7648	1.94613	0.0812638	0.298571	-5.15457	0.524953
QRICH1	0.378173	5.51924	1.94556	0.0813399	0.298678	-5.11679	0.524797
TRPC4AP	0.46281	4.59624	1.9439	0.0815618	0.299258	-4.94908	0.523954
FAM149B1	0.316867	5.97268	1.94316	0.0816606	0.299387	-5.18959	0.523767
THNSL1	1.1167	2.64605	1.94158	0.0818727	0.300008	-4.55279	0.522867
EHD1	0.541625	4.4516	1.94121	0.0819213	0.300095	-4.92334	0.522742
PYGO2	0.810407	3.69993	1.94065	0.0819978	0.300171	-4.76538	0.522631
PRKACA	0.449542	5.1013	1.93834	0.0823083	0.300907	-5.0555	0.521568
TSGA10	1.04113	1.27099	1.93827	0.0823174	0.300907	-4.31968	0.521568
CCNL1	0.334827	6.02368	1.93808	0.0823432	0.300907	-5.20442	0.521568
RPS6KA6	0.471935	4.22093	1.93762	0.0824059	0.301022	-4.88039	0.521402
PTTG1IP	0.256689	8.27386	1.93646	0.082562	0.3015	-5.38759	0.520713
RAP2B	0.503221	6.232	1.93623	0.0825936	0.3015	-5.23453	0.520713
CDC37	0.428286	4.55224	1.9361	0.0826114	0.3015	-4.9518	0.520713
PLK3	0.947008	1.94737	1.93441	0.0828403	0.302202	-4.43682	0.519703
RUVBL2	0.628244	3.51365	1.93412	0.0828799	0.302202	-4.73621	0.519703
SPATA6	0.630435	3.23915	1.93394	0.0829038	0.302202	-4.68044	0.519703
RPF1	0.439436	5.03581	1.93349	0.082966	0.302245	-5.05084	0.519641
SUMO3	0.355911	6.27988	1.93173	0.0832055	0.302686	-5.24716	0.519008
TRNP1	0.734376	5.18502	1.93141	0.0832483	0.302686	-5.0812	0.519008
METTL14	0.52101	4.2032	1.93074	0.0833407	0.302838	-4.88696	0.51879
TAF1A	0.976089	1.79422	1.93001	0.0834404	0.302954	-4.41716	0.518624
NUMB	0.39495	6.59306	1.92977	0.0834725	0.302954	-5.28433	0.518624
CSTF1	0.443425	5.08581	1.92897	0.0835818	0.303272	-5.06684	0.518167
CBY1	0.498778	4.34579	1.92828	0.0836768	0.30346	-4.92066	0.517898
ARHGAP35	0.273931	8.11536	1.92651	0.0839196	0.304064	-5.39626	0.517036
SETD2	0.277048	7.39928	1.92638	0.0839369	0.304064	-5.35614	0.517036
PIEZO1	0.418622	5.20218	1.92586	0.0840092	0.304117	-5.09265	0.516959
FSCN1	0.489739	4.14724	1.92563	0.0840403	0.304152	-4.8827	0.51691
NDN	0.322217	6.40081	1.92316	0.0843807	0.305122	-5.27423	0.515526
NOP2	1.2127	2.81059	1.92306	0.084395	0.305122	-4.61154	0.515526
SFR1	0.984462	1.8512	1.92153	0.0846073	0.305691	-4.43883	0.514718
SCRIB	0.962508	1.67918	1.92114	0.0846608	0.305691	-4.4106	0.514718
AMMECR1	0.613604	4.0249	1.92088	0.0846969	0.305743	-4.86383	0.514644
INTS9	0.968677	2.15265	1.9199	0.0848329	0.306077	-4.49341	0.51417
MYCBP	0.570033	4.41316	1.91731	0.0851926	0.30668	-4.95124	0.513315
EFNB1	0.879885	2.31998	1.917	0.0852362	0.30668	-4.5277	0.513315
GABPB1	0.484744	5.46639	1.91691	0.0852489	0.30668	-5.15152	0.513315
WWTR1	0.310081	6.43564	1.91682	0.0852614	0.30668	-5.28765	0.513315
TECPR2	0.428564	4.57752	1.91651	0.0853043	0.306756	-4.98645	0.513208
CHD7	0.848071	2.30616	1.91601	0.0853749	0.306868	-4.52661	0.513048
CLDND1	0.387654	6.09484	1.91552	0.0854435	0.306868	-5.24824	0.513048
EEF1A1	0.283937	12.9024	1.9154	0.0854595	0.306868	-5.42729	0.513048
PMFBP1	2.74787	-0.86162	1.91535	0.0854663	0.306868	-4.0713	0.513048
RAP1A	0.272956	8.23153	1.91518	0.0854906	0.306877	-5.41831	0.513036
MAD2L1	0.915241	2.81458	1.91253	0.0858624	0.308036	-4.6277	0.511399
IDH1	0.376678	6.55121	1.91241	0.085879	0.308036	-5.30648	0.511399
TMEM110	0.730821	2.81896	1.91222	0.0859052	0.308051	-4.629	0.511377
VPS53	0.361842	5.89406	1.91098	0.0860799	0.308363	-5.22702	0.510937
PIGQ	0.761752	2.62494	1.91057	0.0861375	0.308436	-4.59392	0.510835
ZNF544	0.517848	4.18612	1.91052	0.0861439	0.308436	-4.91356	0.510835
SUFU	0.448045	4.49001	1.90895	0.0863654	0.30915	-4.9797	0.50983
PRRC2C	0.258929	9.35302	1.90776	0.0865335	0.309359	-5.4552	0.509538
MTRNR2L8	0.325366	15.5494	1.90719	0.0866151	0.309572	-5.38446	0.509238
RP11-18B3.2	2.11136	-1.25099	1.90661	0.0866974	0.30959	-4.0668	0.509212
DDX42	0.359588	6.71837	1.90655	0.086705	0.30959	-5.33147	0.509212
MFSD12	0.559893	3.29519	1.90653	0.0867082	0.30959	-4.73217	0.509212
KLHL21	0.553054	4.36261	1.90502	0.0869219	0.310196	-4.959	0.508363
TRAPPC9	0.784828	2.56183	1.90302	0.0872063	0.310832	-4.59283	0.507474
HMG20B	0.913247	2.14588	1.90261	0.0872655	0.310832	-4.51698	0.507474
TACC3	0.794522	3.43284	1.90204	0.087347	0.310832	-4.76695	0.507474
WDR76	0.710523	4.12151	1.90186	0.0873725	0.310832	-4.91269	0.507474
HOXA2	1.31945	0.595254	1.89767	0.0879717	0.312274	-4.25874	0.505464
SPDYE16	0.395478	4.7608	1.89696	0.088074	0.312274	-5.05275	0.505464
CBFA2T2	0.44411	4.81186	1.89689	0.0880848	0.312274	-5.06296	0.505464
HNRNPA3P7	1.21454	0.318572	1.89676	0.0881029	0.312274	-4.21428	0.505464
SLC38A2	0.354291	10.9641	1.89622	0.0881809	0.312472	-5.47675	0.505189
COPS3	0.466953	4.92091	1.89489	0.0883725	0.312993	-5.08709	0.504465
TPRN	1.08055	1.26835	1.89378	0.0885324	0.313402	-4.38104	0.503898
KPNA6	0.303331	6.91457	1.89326	0.0886073	0.31351	-5.36889	0.503749
PELP1	0.700993	2.69916	1.89304	0.0886402	0.313547	-4.63359	0.503697
UBR2	0.332745	6.28974	1.89194	0.088799	0.313813	-5.30853	0.503329
GEMIN6	0.746049	3.097	1.89054	0.0890022	0.314117	-4.71563	0.502908
ERCC6L	0.822003	2.68773	1.88991	0.0890942	0.314213	-4.63591	0.502776
MAGT1	0.561777	5.61201	1.88983	0.0891052	0.314213	-5.21593	0.502776
DOCK4	0.694464	3.49909	1.88904	0.0892205	0.314494	-4.79978	0.502388
RPL36AL	0.301273	6.12203	1.88879	0.0892562	0.314541	-5.29221	0.502323
ELP6	0.70625	2.42108	1.88711	0.0895013	0.315148	-4.58933	0.501485
RP11-332O19.2	0.986004	1.40224	1.88688	0.0895351	0.315148	-4.41284	0.501485
PHF20	0.420519	5.50364	1.88596	0.0896698	0.315525	-5.20418	0.500967
NANOGP1	1.66107	-1.15761	1.88396	0.0899619	0.316082	-4.09365	0.5002
LEO1	0.374892	6.24912	1.88202	0.0902466	0.316708	-5.31855	0.499341
NBPF2P	1.38065	0.00970995	1.88017	0.0905203	0.317353	-4.19106	0.498457
RNF126	1.20122	0.487029	1.88012	0.0905275	0.317353	-4.26343	0.498457
SLC8B1	0.83532	2.74609	1.87931	0.0906463	0.317429	-4.66253	0.498354
GLRX5	0.565779	3.87865	1.87834	0.0907901	0.317641	-4.8957	0.498063
BCOR	0.438426	4.61891	1.87791	0.0908539	0.317786	-5.05254	0.497866
MIS12	0.545241	4.10382	1.87761	0.0908985	0.317863	-4.94489	0.497761
RSRC2	0.276867	6.68805	1.8757	0.0911812	0.318693	-5.37508	0.496628
RNF123	0.601339	3.95899	1.87546	0.0912172	0.31874	-4.91709	0.496564
ADAM22	1.22247	1.22297	1.87434	0.0913839	0.319164	-4.4001	0.495987
NGLY1	0.43398	5.28024	1.87353	0.0915046	0.319348	-5.18495	0.495736
MYO5B	0.674353	2.37711	1.87302	0.0915806	0.319454	-4.60132	0.495591
IPO4	0.717374	3.10637	1.87242	0.091669	0.319575	-4.74389	0.495427
IRX5	0.691102	4.325	1.87206	0.0917231	0.319575	-5.00004	0.495427
ABCC5	0.448118	4.93688	1.87193	0.0917436	0.319575	-5.12445	0.495427
SMG1P4	1.19137	3.27747	1.87058	0.0919453	0.320083	-4.7812	0.494738
BAG3	0.399251	5.42377	1.86877	0.0922157	0.320796	-5.21669	0.493771
KLC2	1.24623	0.787601	1.86722	0.0924487	0.321368	-4.33328	0.492997
GABARAPL2	0.472081	5.39598	1.86608	0.0926212	0.32158	-5.21603	0.492711
AGO1	0.386445	5.65225	1.86606	0.0926238	0.32158	-5.25784	0.492711
MSTO1	0.593682	3.10414	1.86581	0.0926615	0.321627	-4.75305	0.492648
WIPI2	0.342356	5.1518	1.86567	0.092683	0.321627	-5.17384	0.492648
PLAT	0.73311	3.09922	1.86497	0.0927874	0.321831	-4.75327	0.492373
RCBTB1	0.335748	5.7181	1.86375	0.0929721	0.322154	-5.27152	0.491937
ERP29	0.297786	6.92193	1.86167	0.0932871	0.322547	-5.41698	0.491406
PIP5KL1	1.49204	0.0438568	1.86148	0.0933166	0.322547	-4.21902	0.491406
CCM2	0.890435	1.96307	1.86128	0.0933459	0.322547	-4.54335	0.491406
RP5-1187M17.10	1.14431	1.55772	1.86118	0.093362	0.322547	-4.47443	0.491406
MAP2K1	0.327526	6.27652	1.86098	0.0933916	0.322547	-5.35336	0.491406
DDRGK1	0.744519	2.83407	1.86073	0.09343	0.322547	-4.7066	0.491406
BTBD6	0.468944	4.47622	1.86043	0.0934751	0.322547	-5.04899	0.491406
WDR47	0.419813	5.19581	1.85953	0.0936132	0.322787	-5.19091	0.491084
MAN2B1	0.608733	3.74286	1.85832	0.0937975	0.323336	-4.89612	0.490346
WDR45B	0.440042	4.70794	1.85818	0.0938184	0.323336	-5.09981	0.490346
CORO2A	1.29372	0.20548	1.85729	0.0939544	0.323428	-4.24756	0.490222
ECHS1	0.41794	4.19651	1.8571	0.093983	0.323428	-4.99493	0.490222
EIF4G1	0.265143	6.78786	1.85542	0.0942403	0.324076	-5.41466	0.489353
MRPL55	1.63136	0.695997	1.85484	0.0943293	0.324112	-4.33337	0.489305
KANSL3	0.350108	5.71637	1.85465	0.0943584	0.324112	-5.28481	0.489305
ZNF28	0.489224	4.36022	1.85445	0.0943887	0.324112	-5.03351	0.489305
ABHD17B	0.573648	3.55577	1.85319	0.094583	0.32462	-4.86408	0.488624
RAP1BP1	1.17058	3.03743	1.85275	0.0946493	0.324769	-4.75856	0.488426
WDR27	0.592336	3.76193	1.8524	0.0947039	0.324837	-4.90884	0.488335
ANKRD17	0.258611	7.87061	1.85179	0.094797	0.325038	-5.49725	0.488066
XPNPEP3	0.38943	6.00267	1.85163	0.0948226	0.325047	-5.33162	0.488054
SLC31A2	0.814039	2.15812	1.85016	0.0950492	0.325665	-4.59372	0.487229
DCAF16	0.420169	5.33812	1.84898	0.0952306	0.326104	-5.23154	0.486643
TRAF6	0.412176	4.55447	1.84845	0.0953131	0.326172	-5.0829	0.486553
SAR1B	0.283273	7.38477	1.84771	0.0954282	0.326487	-5.4737	0.486134
CASC4	0.247481	8.1768	1.84707	0.0955265	0.32664	-5.51868	0.485931
SRSF10	0.307123	6.23661	1.84697	0.0955425	0.32664	-5.36944	0.485931
KIAA1551	0.364035	5.71423	1.84595	0.0957017	0.327025	-5.29742	0.485419
TTC4	0.617136	3.18723	1.84435	0.095949	0.327671	-4.80089	0.484562
MYBL2	1.06111	0.711121	1.84259	0.0962247	0.328183	-4.35233	0.483883
IRX1	1.04362	1.58829	1.84248	0.0962412	0.328183	-4.50547	0.483883
ZNF44	0.526173	3.50154	1.84242	0.0962503	0.328183	-4.8684	0.483883
SPG7	0.448058	4.82187	1.84069	0.0965214	0.328514	-5.14843	0.483447
BNIP3	0.582471	4.88898	1.83963	0.0966873	0.328514	-5.16307	0.483447
LMF2	0.583238	2.87817	1.83957	0.0966971	0.328514	-4.74575	0.483447
OGDH	0.487796	4.49437	1.8392	0.0967543	0.328628	-5.08406	0.483295
ZSCAN5A	0.915369	1.96515	1.8375	0.097022	0.329224	-4.57712	0.482509
KIAA1958	0.646344	4.29197	1.83579	0.0972915	0.329516	-5.04652	0.482124
RP11-551G24.2	1.98309	-0.251995	1.83561	0.0973197	0.329516	-4.21396	0.482124
ISCA1	0.411935	4.63559	1.8352	0.0973848	0.329521	-5.11912	0.482117
DLGAP5	1.21055	3.2057	1.83455	0.0974873	0.329627	-4.81882	0.481977
ADAM15	1.19757	2.40557	1.83451	0.0974931	0.329627	-4.66145	0.481977
PLEKHS1	2.20521	-1.2338	1.83349	0.097655	0.330016	-4.14475	0.481465
RP11-567G24.1	1.509	1.07178	1.83333	0.0976803	0.330023	-4.42982	0.481456
RNF113A	1.01579	2.09996	1.83134	0.0979956	0.330691	-4.60976	0.480578
ZNF431	0.425339	4.81917	1.83003	0.0982034	0.331154	-5.16359	0.47997
DNAJC28	1.20416	1.15343	1.82739	0.0986246	0.332336	-4.45221	0.478423
GPER1	1.4825	1.57628	1.82706	0.0986777	0.332356	-4.52475	0.478397
SPECC1L	0.443482	6.56343	1.82627	0.0988038	0.332572	-5.43677	0.478114
ASAP2	0.488475	5.69436	1.82617	0.0988195	0.332572	-5.32362	0.478114
ZNF235	1.15291	1.06141	1.82598	0.0988501	0.332572	-4.4379	0.478114
RAD18	0.408776	4.64832	1.82592	0.09886	0.332572	-5.13535	0.478114
AC141586.5	0.65516	4.04235	1.82529	0.0989609	0.332663	-5.00855	0.477996
MAPKAPK2	0.418298	4.95654	1.82485	0.0990321	0.332674	-5.19792	0.477981
TTC12	1.22483	0.964732	1.82397	0.0991721	0.332986	-4.4232	0.477575
HCFC1R1	0.78533	2.40332	1.82353	0.0992427	0.333064	-4.67656	0.477472
MXD3	1.5866	-0.442266	1.82323	0.0992923	0.333151	-4.20864	0.477359
NEO1	0.364147	6.78232	1.82226	0.0994475	0.333385	-5.46349	0.477054
ATP5J2P6	2.47118	-0.71096	1.82191	0.0995046	0.333385	-4.18674	0.477054
NSUN5P1	0.652904	4.01024	1.82176	0.0995278	0.333385	-5.0068	0.477054
PPP1CA	0.723294	3.86251	1.82125	0.0996109	0.333501	-4.9758	0.476903
CRK	0.345276	5.95793	1.82111	0.0996335	0.333501	-5.37057	0.476903
UNC45A	0.49576	4.64185	1.81988	0.0998317	0.333569	-5.14289	0.476815
RPSAP52	1.06608	1.32605	1.81974	0.0998548	0.333569	-4.49247	0.476815
VDAC3	0.454809	5.21124	1.8196	0.099877	0.333569	-5.25272	0.476815
OAZ2	0.574741	4.21158	1.81924	0.0999342	0.333569	-5.05363	0.476815
PRICKLE4	1.0875	0.647911	1.81922	0.099938	0.333569	-4.37158	0.476815
PSMG4	0.51881	3.25707	1.81728	0.100253	0.334381	-4.85418	0.475758
CTNNAL1	0.398505	5.10315	1.81693	0.10031	0.334422	-5.23697	0.475705
NBPF20	0.682786	3.52691	1.81669	0.100348	0.334422	-4.91098	0.475705
GATC	0.406744	5.35082	1.81581	0.100491	0.334541	-5.28277	0.47555
ARAF	0.517882	3.63869	1.81539	0.100559	0.33469	-4.93647	0.475358
LETM2	0.856506	2.04446	1.81346	0.100873	0.335033	-4.62482	0.474912
KIAA0141	0.481043	4.753	1.81262	0.10101	0.335114	-5.17597	0.474807
RP11-480I12.9	2.03583	-0.858354	1.81252	0.101028	0.335114	-4.18674	0.474807
PNP	0.993899	3.004	1.81224	0.101072	0.33513	-4.81004	0.474786
DET1	0.670485	3.29068	1.81197	0.101116	0.335198	-4.8687	0.474699
RPL35	0.312373	5.71499	1.81027	0.101396	0.335725	-5.35029	0.474016
TYSND1	0.685256	2.34849	1.81017	0.101412	0.335725	-4.68512	0.474016
RP11-15B24.5	0.923247	0.892289	1.80967	0.101493	0.335782	-4.42911	0.473942
GIT2	0.308096	6.55034	1.80934	0.101548	0.335838	-5.46048	0.47387
VPS8	0.358383	5.16369	1.80836	0.101708	0.336132	-5.26067	0.47349
MTCYBP18	2.11207	-0.931261	1.80822	0.101732	0.336132	-4.1868	0.47349
POU2F1	0.442069	5.14316	1.80792	0.10178	0.336198	-5.25755	0.473404
RP11-624D20.1	2.41932	-0.618375	1.80591	0.102112	0.336755	-4.21251	0.472686
CDKN2AIPNL	0.589848	2.9108	1.80511	0.102244	0.337047	-4.8015	0.472309
IGIP	0.544165	4.77646	1.80437	0.102366	0.337276	-5.19275	0.472014
USP13	0.497461	4.88388	1.80404	0.102422	0.337345	-5.21437	0.471925
HEXB	0.378875	5.79984	1.80152	0.102838	0.338358	-5.37618	0.470624
RPUSD2	0.993877	1.19157	1.80125	0.102883	0.338374	-4.49416	0.470603
AC254944.1	1.58268	-0.497676	1.801	0.102925	0.338374	-4.22922	0.470603
GLYATL2	1.16361	1.46664	1.80086	0.102948	0.338374	-4.54213	0.470603
CENPA	1.62623	0.299085	1.80062	0.102988	0.338374	-4.33436	0.470603
ZNF398	0.436106	4.50044	1.80047	0.103013	0.338379	-5.14199	0.470596
LARP4B	0.311036	6.177	1.79998	0.103095	0.338489	-5.43146	0.470456
ZBTB22	0.562782	3.09583	1.79894	0.103268	0.338538	-4.84758	0.470393
RP11-454F8.2	1.074	0.88607	1.79893	0.103269	0.338538	-4.44222	0.470393
ZNF800	0.391596	5.0979	1.79887	0.10328	0.338538	-5.26248	0.470393
LRRC37A17P	0.869983	2.86266	1.79883	0.103286	0.338538	-4.80081	0.470393
FBXO34	0.476638	4.23568	1.79811	0.103407	0.338727	-5.08952	0.470151
ADCY6	0.763234	3.25691	1.79743	0.103519	0.338935	-4.88259	0.469884
AMOTL1	0.308643	6.86917	1.79611	0.103741	0.339503	-5.50971	0.469156
ANGEL2	0.402353	4.86929	1.7958	0.103792	0.339521	-5.22357	0.469134
M6PR	0.50832	5.40886	1.79575	0.103801	0.339521	-5.3221	0.469134
GTPBP3	1.15143	1.6772	1.79564	0.103819	0.339521	-4.58519	0.469134
AC010287.1	1.64461	-0.052869	1.79516	0.103899	0.33956	-4.28786	0.469083
C1orf53	1.19451	1.29845	1.79495	0.103934	0.339583	-4.52137	0.469054
RNF19B	0.901732	2.0351	1.79455	0.104002	0.339725	-4.64947	0.468872
MKRN2	0.403768	4.8422	1.79322	0.104225	0.340296	-5.22204	0.468143
TXNDC12	0.332664	5.90944	1.79296	0.10427	0.340363	-5.40496	0.468058
REEP1	1.53933	0.362629	1.79124	0.104558	0.340908	-4.35699	0.467362
MMP16	0.738948	5.12441	1.79046	0.104689	0.341258	-5.27963	0.466917
SKIV2L	0.552441	3.11252	1.79011	0.104749	0.341295	-4.86354	0.46687
FBXO33	0.540917	3.78582	1.78902	0.104934	0.341502	-5.00592	0.466606
RING1	0.365374	4.84922	1.78776	0.105147	0.342037	-5.23137	0.465926
PTPRD	1.65135	1.22227	1.78655	0.105352	0.342467	-4.51935	0.465381
PPM1B	0.393856	4.92295	1.78525	0.105573	0.342956	-5.24932	0.464762
N6AMT1	0.62945	4.09672	1.78358	0.105858	0.343398	-5.08073	0.464202
RBM15	0.676852	2.2614	1.78301	0.105955	0.343418	-4.70689	0.464176
[truncated: 12,083 more rows]
