# Supplementary material for: Identification of the NRF2 transcriptional network as a therapeutic target for trigeminal neuropathic pain
Source: Sci Adv. 2022 Aug 3;8(31):eabo5633. doi: 10.1126/sciadv.abo5633 (PMC9348805; doi:10.1126/sciadv.abo5633)
Supplement: Supplementary file 2 — Tables S1 to S3 [file sciadv.abo5633_tables_s1_to_s3.zip › sciadv.abo5633_table_s3.xlsx]

## Sheet: upregulated
term_name	zscore	combined_score	FDR	pvalue	overlapping_genes	gene_set_library	log10P	geneset
Retinoblastoma (RB) in Cancer Homo sapiens WP2446	6.66667	126	2.70587e-06	6.19193e-09	['RRM2', 'PRKDC', 'CDC25B', 'MSH6', 'DHFR', 'ANLN', 'CCNB1', 'RABIF', 'CCND1', 'SIN3A', 'MYC', 'MCM3', 'MCM4', 'MCM6', 'POLE']	WikiPathways	8.20817	upregulated
NRF2 pathway Homo sapiens WP2884	4.10959	51.0957	0.000870443	3.98372e-06	['EGR1', 'NQO1', 'HSP90AA1', 'SLC2A13', 'TXNRD1', 'TXN', 'PGD', 'PTGR1', 'SLC5A3', 'SLC6A6', 'SLC6A8', 'FTH1', 'PRDX1', 'SQSTM1', 'FTL']	WikiPathways	5.39971	upregulated
Glycolysis and Gluconeogenesis Mus musculus WP157	6.66667	71.3179	0.00329165	2.25971e-05	['GPI', 'LDHA', 'TPI1', 'PKM', 'ENO1', 'ALDOA', 'GAPDH', 'HK2']	WikiPathways	4.64595	upregulated
Glycolysis and Gluconeogenesis Homo sapiens WP534	6.53061	68.8413	0.00288656	2.64216e-05	['GPI', 'LDHA', 'TPI1', 'PKM', 'ENO1', 'ALDOA', 'GAPDH', 'HK2']	WikiPathways	4.57804	upregulated
Cell Cycle Homo sapiens WP179	4.27184	42.0056	0.00468856	5.36448e-05	['CCNB1', 'SMAD3', 'PTTG1', 'PRKDC', 'MCM8', 'MCM3', 'MCM4', 'CDC6', 'MCM6', 'BUB1', 'CDC25B']	WikiPathways	4.27047	upregulated
PluriNetWork Mus musculus WP1763	2.67606	24.5172	0.00764657	0.000104987	['SMAD3', 'DHX9', 'TWIST1', 'CABIN1', 'OCLN', 'IPO9', 'TRIM28', 'CCND1', 'SIN3A', 'MYC', 'NCL', 'TRIM24', 'KPNA2', 'HIST2H3C', 'EZH1', 'CD44', 'EZH2', 'JAK1', 'FGFR1']	WikiPathways	3.97886	upregulated
Histone Modifications Homo sapiens WP2369	4.84848	40.5722	0.0144944	0.000232175	['HIST2H3A', 'H3F3B', 'H3F3A', 'HIST1H4H', 'HIST2H3C', 'HIST1H4E', 'EZH1', 'EZH2']	WikiPathways	3.63418	upregulated
IL-7 Signaling Pathway Homo sapiens WP205	8	63.9849	0.0183593	0.000336097	['CCND1', 'STAT1', 'MYC', 'PIK3R1', 'JAK1']	WikiPathways	3.47353	upregulated
EGFR1 Signaling Pathway Mus musculus WP572	3.04094	23.9514	0.0184326	0.00037962	['JUN', 'SMAD3', 'JUND', 'STAT1', 'STXBP1', 'PITPNA', 'PIK3R1', 'EGFR', 'SIN3A', 'MYC', 'RIPK1', 'JAK1', 'PLEC']	WikiPathways	3.42065	upregulated
Androgen receptor signaling pathway Homo sapiens WP138	4.04494	31.8184	0.0167583	0.000383486	['PSMC3IP', 'JUN', 'SMAD3', 'CCND1', 'SIN3A', 'PRDX1', 'STUB1', 'PIK3R1', 'EGFR']	WikiPathways	3.41625	upregulated
DNA Replication Mus musculus WP150	6	46.3481	0.0175508	0.000441783	['POLD2', 'MCM3', 'MCM4', 'CDC6', 'MCM6', 'POLE']	WikiPathways	3.35479	upregulated
TGF-beta Signaling Pathway Homo sapiens WP366	3.33333	25.4228	0.0177423	0.000487203	['TGFBR3', 'SKI', 'JUN', 'SMAD3', 'JUND', 'CCND1', 'SIN3A', 'MYC', 'ITGB3', 'ITGA2', 'PIK3R1']	WikiPathways	3.31229	upregulated
Cori Cycle Homo sapiens WP1946	10	75.0012	0.01859	0.00055302	['GPI', 'LDHA', 'TPI1', 'GAPDH']	WikiPathways	3.25726	upregulated
DNA Replication Homo sapiens WP466	5.71429	42.597	0.0180684	0.000578849	['POLD2', 'MCM3', 'MCM4', 'CDC6', 'MCM6', 'POLE']	WikiPathways	3.23743	upregulated
Gastric Cancer Network 2 Homo sapiens WP2363	6.45161	44.8966	0.0276788	0.000950073	['AHCTF1', 'MYC', 'ATAD2', 'S100A6', 'EGFR']	WikiPathways	3.02224	upregulated
Integrated Pancreatic Cancer Pathway Homo sapiens WP2377	2.70833	18.3896	0.0307254	0.00112496	['EGR1', 'JUN', 'JUND', 'LIG1', 'STAT1', 'EGFR', 'CCND1', 'PTTG1', 'MYC', 'DAG1', 'FTL', 'FGFR1', 'EZH2']	WikiPathways	2.94886	upregulated
Integrated Cancer Pathway Homo sapiens WP1971	5	33.6541	0.0306814	0.00119356	['MSH6', 'SMAD3', 'STAT1', 'MYC', 'JAK1', 'CDC25B']	WikiPathways	2.92316	upregulated
Fatty Acid Beta Oxidation Mus musculus WP1269	6.06061	40.3988	0.0309236	0.00127374	['GCDH', 'ACADVL', 'TPI1', 'ACSL1', 'PNPLA2']	WikiPathways	2.89492	upregulated
Fatty Acid Beta Oxidation Homo sapiens WP143	5.88235	38.3954	0.0336504	0.00146306	['GCDH', 'ACADVL', 'TPI1', 'ACSL1', 'PNPLA2']	WikiPathways	2.83474	upregulated
G1 to S cell cycle control Homo sapiens WP45	4.11765	26.7158	0.0332425	0.0015214	['CCNB1', 'CCND1', 'MYC', 'MCM3', 'MCM4', 'MCM6', 'POLE']	WikiPathways	2.81776	upregulated
Circadian rythm related genes Homo sapiens WP3594	2.6	16.6963	0.0338352	0.00162595	['EGR1', 'SREBF1', 'JUN', 'JUND', 'PHLPP1', 'PRKDC', 'DHX9', 'RBM4B', 'NFIL3', 'SIN3A', 'THRAP3', 'TIMELESS', 'EZH2']	WikiPathways	2.78889	upregulated
TGF Beta Signaling Pathway Mus musculus WP113	4.61538	29.1163	0.0361661	0.00182072	['TGFBR3', 'SKI', 'JUN', 'SMAD3', 'STAT1', 'JAK1']	WikiPathways	2.73976	upregulated
Integrated Breast Cancer Pathway Homo sapiens WP1984	2.83871	17.9004	0.0346878	0.00182567	['MSH6', 'FOSL1', 'JUN', 'CCND1', 'STAT1', 'MYC', 'ODC1', 'DAG1', 'EGFR', 'CDC25B', 'JAK1']	WikiPathways	2.73858	upregulated
TGF-beta Receptor Signaling Homo sapiens WP560	4.28571	25.395	0.0486245	0.00267045	['TGFBR3', 'SKI', 'JUN', 'SMAD3', 'STAT1', 'JAK1']	WikiPathways	2.57342	upregulated
IL-5 Signaling Pathway Homo sapiens WP127	5	28.9461	0.0534948	0.00306034	['JUN', 'STAT1', 'MYC', 'PIK3R1', 'JAK1']	WikiPathways	2.51423	upregulated
G1 to S cell cycle control Mus musculus WP413	4	22.3042	0.0636589	0.00378749	['CCND1', 'MYC', 'MCM3', 'MCM4', 'MCM6', 'POLE']	WikiPathways	2.42165	upregulated
IL-2 Signaling Pathway Homo sapiens WP49	4.7619	26.5391	0.0614759	0.00379828	['JUN', 'STAT1', 'MYC', 'PIK3R1', 'JAK1']	WikiPathways	2.42041	upregulated
Wnt Signaling Pathway and Pluripotency Homo sapiens WP399	3.13725	17.2704	0.0634681	0.0040666	['FOSL1', 'FZD3', 'JUN', 'CCND1', 'NFYA', 'MYC', 'PPP2R3B', 'CD44']	WikiPathways	2.39077	upregulated
Oncostatin M Signaling Pathway Homo sapiens WP2374	3.69231	19.1246	0.0848443	0.0056304	['EGR1', 'JUND', 'STAT1', 'PIK3R1', 'CYR61', 'JAK1']	WikiPathways	2.24946	upregulated
Aryl Hydrocarbon Receptor Pathway Homo sapiens WP2873	4.34783	22.5109	0.0821855	0.00564203	['NQO1', 'JUN', 'HSP90AA1', 'JUND', 'EGFR']	WikiPathways	2.24856	upregulated
TCA Cycle Nutrient Utilization and Invasiveness of Ovarian Cancer Homo sapiens WP2868	16	82.0361	0.0836335	0.00593281	['EGFR', 'JAK1']	WikiPathways	2.22674	upregulated
TSH signaling pathway Homo sapiens WP2032	3.63636	18.5639	0.0828373	0.00606589	['EGR1', 'JUN', 'STAT1', 'MYC', 'PIK3R1', 'JAK1']	WikiPathways	2.21711	upregulated
Purine metabolism Mus musculus WP2185	2.53165	12.7516	0.0859962	0.00649399	['NT5E', 'PKM', 'RRM2', 'POLR2A', 'PPAT', 'IMPDH2', 'POLD2', 'POLR2H', 'POLE', 'POLR2L']	WikiPathways	2.18749	upregulated
DNA Damage Response (only ATM dependent) Homo sapiens WP710	2.88288	14.4098	0.0867409	0.00674872	['FOSL1', 'JUN', 'BCL2L11', 'SMAD3', 'CCND1', 'MYC', 'CAT', 'PIK3R1']	WikiPathways	2.17078	upregulated
Interactome of polycomb repressive complex 2 (PRC2) Homo sapiens WP2916	7.5	37.405	0.0852	0.0068238	['THRAP3', 'EZH1', 'EZH2']	WikiPathways	2.16597	upregulated
Ovarian Infertility Genes Mus musculus WP273	5.16129	25.5271	0.0840066	0.00711269	['EGR1', 'SMAD3', 'MSH5', 'SYNE2']	WikiPathways	2.14797	upregulated
Oxidative Stress Homo sapiens WP408	5.16129	25.5271	0.0863401	0.00711269	['NQO1', 'TXNRD1', 'CAT', 'MT1X']	WikiPathways	2.14797	upregulated
Bladder Cancer Homo sapiens WP2828	5.16129	25.5271	0.0817959	0.00711269	['CCND1', 'MYC', 'PIK3R1', 'EGFR']	WikiPathways	2.14797	upregulated
XPodNet - protein-protein interactions in the podocyte expanded by STRING Mus musculus WP2309	1.58416	7.8066	0.0811426	0.00724156	['KANK2', 'NOTCH2', 'KHDRBS3', 'CCNI', 'EPAS1', 'ITGB3', 'HTRA1', 'PIK3R1', 'CYR61', 'GMCL1', 'ROBO1', 'ZFP36', 'NT5E', 'BCL2L11', 'CCND1', 'TRIM24', 'DAG1', 'RIPK1', 'HSPA8', 'HSP90AA1', 'SMAD3', 'ANXA2', 'ITGA2', 'CDC25B', 'RUFY1', 'TGFBR3', 'OCLN', 'STUB1', 'TLN2', 'CD47', 'ARF6', 'PLEC']	WikiPathways	2.14017	upregulated
Ovarian Infertility Genes Homo sapiens WP34	5	24.1596	0.0870853	0.0079712	['EGR1', 'SMAD3', 'MSH5', 'SYNE2']	WikiPathways	2.09848	upregulated
IL-9 Signaling Pathway Homo sapiens WP22	7.05882	33.9649	0.0866979	0.00813412	['STAT1', 'PIK3R1', 'JAK1']	WikiPathways	2.08969	upregulated
Endoderm Differentiation Homo sapiens WP2853	3.38028	16.0695	0.0896703	0.0086182	['TNRC6C', 'DUSP5', 'SMAD3', 'STAT1', 'RTF1', 'EZH2']	WikiPathways	2.06458	upregulated
Fluoropyrimidine Activity Homo sapiens WP1601	4.84848	22.8958	0.0903979	0.00889498	['DHFR', 'RRM2', 'PPAT', 'TK1']	WikiPathways	2.05085	upregulated
Wnt Signaling Pathway and Pluripotency Mus musculus WP723	2.97872	13.9495	0.0918774	0.00925082	['FOSL1', 'JUN', 'FZD3', 'CCND1', 'NFYA', 'MYC', 'CD44']	WikiPathways	2.03382	upregulated
PodNet: protein-protein interactions in the podocyte Mus musculus WP2310	1.96721	9.02182	0.0989814	0.0101926	['KANK2', 'NOTCH2', 'KHDRBS3', 'SMAD3', 'CCNI', 'EPAS1', 'ITGB3', 'ITGA2', 'PIK3R1', 'CYR61', 'ROBO1', 'OCLN', 'CCND1', 'DAG1', 'TLN2']	WikiPathways	1.99172	upregulated
Apoptosis-related network due to altered Notch3 in ovarian cancer Homo sapiens WP2864	3.77358	17.2852	0.0973657	0.010249	['ERN1', 'NQO1', 'JUND', 'SQSTM1', 'HSPD1']	WikiPathways	1.98932	upregulated
Copper homeostasis Homo sapiens WP3286	3.7037	16.6801	0.102916	0.0110688	['MT2A', 'JUN', 'CCND1', 'MT1X', 'MT1E']	WikiPathways	1.9559	upregulated
Nucleotide Metabolism Mus musculus WP87	6.31579	28.386	0.101701	0.0111708	['DHFR', 'RRM2', 'POLG']	WikiPathways	1.95192	upregulated
Nucleotide Metabolism Homo sapiens WP404	6.31579	28.386	0.0996255	0.0111708	['DHFR', 'RRM2', 'POLG']	WikiPathways	1.95192	upregulated
ErbB Signaling Pathway Homo sapiens WP673	3.63636	16.1037	0.104288	0.0119322	['JUN', 'BCL2L11', 'CCND1', 'MYC', 'EGFR']	WikiPathways	1.92328	upregulated
Wnt Signaling Pathway Mus musculus WP403	3.44828	14.5294	0.126764	0.014794	['FOSL1', 'JUN', 'FZD3', 'CCND1', 'MYC']	WikiPathways	1.82992	upregulated
Adipogenesis genes Mus musculus WP447	2.5	10.4667	0.127712	0.0151968	['SREBF1', 'SMAD3', 'EPAS1', 'STAT1', 'SCD', 'HMGA1', 'TWIST1', 'LPIN1']	WikiPathways	1.81825	upregulated
Delta-Notch Signaling Pathway Mus musculus WP265	2.96296	12.2747	0.130934	0.0158799	['NOTCH2', 'JUN', 'SMAD3', 'SIN3A', 'PIK3R1', 'EGFR']	WikiPathways	1.79915	upregulated
PDGF Pathway Homo sapiens WP2526	4.10256	16.989	0.128719	0.0159058	['JUN', 'STAT1', 'PIK3R1', 'JAK1']	WikiPathways	1.79844	upregulated
Senescence and Autophagy in Cancer Homo sapiens WP615	2.66667	10.9744	0.129664	0.0163192	['JUN', 'MMP14', 'SMAD3', 'HMGA1', 'SQSTM1', 'CD44', 'CDC25B']	WikiPathways	1.7873	upregulated
Adipogenesis Homo sapiens WP236	2.46154	10.0965	0.129106	0.0165445	['SREBF1', 'SMAD3', 'EPAS1', 'STAT1', 'SCD', 'HMGA1', 'TWIST1', 'LPIN1']	WikiPathways	1.78135	upregulated
Hedgehog Signaling Pathway Mus musculus WP116	5.45455	22.2894	0.128798	0.0167997	['SKI', 'CCNB1', 'SIN3A']	WikiPathways	1.7747	upregulated
ATM Signaling Pathway Homo sapiens WP2516	4	16.2206	0.130596	0.0173331	['CCNB1', 'JUN', 'H2AFX', 'RIPK1']	WikiPathways	1.76112	upregulated
Mismatch repair Homo sapiens WP531	8.88889	34.7791	0.148043	0.0199875	['MSH6', 'LIG1']	WikiPathways	1.69924	upregulated
Mismatch repair Mus musculus WP1257	8.88889	34.7791	0.145576	0.0199875	['MSH6', 'LIG1']	WikiPathways	1.69924	upregulated
IL-9 Signaling Pathway Mus musculus WP10	5	19.2489	0.152479	0.0212843	['STAT1', 'PIK3R1', 'JAK1']	WikiPathways	1.67194	upregulated
EGF/EGFR Signaling Pathway Homo sapiens WP437	2.20859	8.4681	0.152382	0.0216194	['JUN', 'JUND', 'STAT1', 'STXBP1', 'TWIST1', 'PIK3R1', 'EGFR', 'JAK1', 'ARF6']	WikiPathways	1.66516	upregulated
IL-7 Signaling Pathway Mus musculus WP297	3.72093	14.1877	0.153181	0.0220833	['BCL2L11', 'STAT1', 'PIK3R1', 'JAK1']	WikiPathways	1.65594	upregulated
mRNA processing Mus musculus WP310	1.70854	6.43269	0.158189	0.0231672	['SF3A1', 'IMP3', 'DHX9', 'POLDIP3', 'PABPC4', 'CIRBP', 'RBM4B', 'TNRC6C', 'NXF1', 'RPS28', 'SLC6A8', 'POLR2A', 'NCL', 'G3BP1', 'PCBP2', 'SRSF2', 'SUGP2']	WikiPathways	1.63513	upregulated
Interleukin-11 Signaling Pathway Homo sapiens WP2332	3.63636	13.589	0.160185	0.0238261	['STAT1', 'ITGA2', 'PIK3R1', 'JAK1']	WikiPathways	1.62295	upregulated
AGE/RAGE pathway Homo sapiens WP2324	3.0303	11.2309	0.162688	0.0245707	['MMP14', 'JUN', 'SMAD3', 'STAT1', 'EGFR']	WikiPathways	1.60958	upregulated
Liver X Receptor Pathway Homo sapiens WP2874	8	29.648	0.160292	0.0245757	['SREBF1', 'SCD']	WikiPathways	1.60949	upregulated
Type III interferon signaling Homo sapiens WP2113	8	29.648	0.157935	0.0245757	['STAT1', 'JAK1']	WikiPathways	1.60949	upregulated
MAPK Signaling Pathway Homo sapiens WP382	2.14286	7.84842	0.16255	0.0256658	['HSPA8', 'DUSP5', 'JUN', 'JUND', 'MYC', 'DUSP6', 'EGFR', 'CDC25B', 'FGFR1']	WikiPathways	1.59064	upregulated
Wnt Signaling Pathway Homo sapiens WP428	2.98507	10.8915	0.162476	0.026026	['FOSL1', 'JUN', 'FZD3', 'CCND1', 'MYC']	WikiPathways	1.58459	upregulated
Oxidative Stress Mus musculus WP412	4.61538	16.7812	0.16224	0.0263593	['NQO1', 'TXNRD1', 'CAT']	WikiPathways	1.57907	upregulated
DNA Damage Response Homo sapiens WP707	2.94118	10.5656	0.167123	0.0275352	['CCNB1', 'CCND1', 'PRKDC', 'MYC', 'H2AFX']	WikiPathways	1.56011	upregulated
Aryl Hydrocarbon Receptor Homo sapiens WP2586	3.47826	12.4924	0.164955	0.0275554	['NQO1', 'HSP90AA1', 'MYC', 'EGFR']	WikiPathways	1.55979	upregulated
Corticotropin-releasing hormone Homo sapiens WP2355	2.6087	9.34346	0.164344	0.0278295	['ERN1', 'FOSL1', 'HSP90AA1', 'JUND', 'TRIM28', 'FOSL2']	WikiPathways	1.55549	upregulated
TNF alpha Signaling Pathway Homo sapiens WP231	2.6087	9.34346	0.162153	0.0278295	['HSP90AA1', 'JUN', 'PSMD2', 'RIPK1', 'TXN', 'GLUL']	WikiPathways	1.55549	upregulated
Parkin-Ubiquitin Proteasomal System pathway Homo sapiens WP2359	2.85714	9.95119	0.176627	0.0307177	['HSPA8', 'TUBB3', 'PSMD2', 'STUB1', 'TUBB4B']	WikiPathways	1.51261	upregulated
SREBP signalling Homo sapiens WP1982	2.8169	9.66154	0.183834	0.0323919	['SREBF1', 'NFYA', 'SCD', 'INSIG1', 'LPIN1']	WikiPathways	1.48956	upregulated
Iron Homeostasis Mus musculus WP1596	6.66667	22.3726	0.192936	0.0348785	['FTH1', 'FTL']	WikiPathways	1.45744	upregulated
Iron metabolism in placenta Homo sapiens WP2007	6.66667	22.3726	0.195409	0.0348785	['TFRC', 'FTH1']	WikiPathways	1.45744	upregulated
MFAP5-mediated ovarian cancer cell motility and invasiveness Homo sapiens WP3301	6.66667	22.3726	0.190524	0.0348785	['JUN', 'ITGB3']	WikiPathways	1.45744	upregulated
Gastric Cancer Network 1 Homo sapiens WP2361	4.13793	13.8633	0.189224	0.0350736	['H3F3A', 'MCM4', 'KIF20B']	WikiPathways	1.45502	upregulated
Prostaglandin Synthesis and Regulation Mus musculus WP374	4	13.0525	0.203944	0.0382688	['ANXA2', 'S100A6', 'PTGS1']	WikiPathways	1.41716	upregulated
Prostaglandin Synthesis and Regulation Homo sapiens WP98	4	13.0525	0.201487	0.0382688	['ANXA2', 'S100A6', 'PTGS1']	WikiPathways	1.41716	upregulated
Extracellular vesicle-mediated signaling in recipient cells Homo sapiens WP2870	4	13.0525	0.199089	0.0382688	['TGFBR3', 'SMAD3', 'EGFR']	WikiPathways	1.41716	upregulated
Estrogen signalling Mus musculus WP1244	2.66667	8.60703	0.201483	0.0396512	['JUN', 'CCND1', 'POLR2A', 'SIN3A', 'POLR2H']	WikiPathways	1.40174	upregulated
Leptin signaling pathway Homo sapiens WP2034	2.66667	8.60703	0.203854	0.0396512	['CCND1', 'STAT1', 'KPNA4', 'PIK3R1', 'JAK1']	WikiPathways	1.40174	upregulated
mRNA Processing Homo sapiens WP411	2.20472	7.07057	0.203318	0.0404776	['NXF1', 'SF3A1', 'POLR2A', 'DHX9', 'PCBP2', 'SRSF2', 'SUGP2']	WikiPathways	1.39279	upregulated
Osteoclast Mus musculus WP454	6.15385	19.7244	0.201369	0.0405502	['ITGB3', 'SLC9A1']	WikiPathways	1.39201	upregulated
Neural Crest Differentiation Homo sapiens WP2064	2.37624	7.58118	0.202075	0.0411548	['NOTCH2', 'FZD3', 'MYC', 'TWIST1', 'HDAC9', 'FGFR1']	WikiPathways	1.38558	upregulated
MAPK signaling pathway Mus musculus WP493	2.06452	6.58084	0.200394	0.041271	['HSPA8', 'DUSP5', 'JUN', 'JUND', 'MYC', 'DUSP6', 'EGFR', 'CDC25B']	WikiPathways	1.38436	upregulated
p38 MAPK Signaling Pathway Mus musculus WP350	3.75	11.6219	0.216514	0.0450865	['STAT1', 'MYC', 'RIPK1']	WikiPathways	1.34595	upregulated
IL-4 Signaling Pathway Homo sapiens WP395	2.96296	9.13687	0.217502	0.0457898	['NFIL3', 'STAT1', 'PIK3R1', 'JAK1']	WikiPathways	1.33923	upregulated
Interferon type I signaling pathways Homo sapiens WP585	2.96296	9.13687	0.215163	0.0457898	['EIF4A1', 'STAT1', 'PIK3R1', 'JAK1']	WikiPathways	1.33923	upregulated
Metastatic brain tumor Homo sapiens WP2249	5.71429	17.5281	0.216368	0.0465414	['MYC', 'PIK3R1']	WikiPathways	1.33216	upregulated
Apoptosis Mus musculus WP1254	2.53165	7.69675	0.219993	0.0478245	['JUN', 'BCL2L11', 'MYC', 'RIPK1', 'PIK3R1']	WikiPathways	1.32035	upregulated
Pathogenic Escherichia coli infection Homo sapiens WP2272	2.90909	8.80675	0.220527	0.0484453	['OCLN', 'TUBB3', 'NCL', 'TUBB4B']	WikiPathways	1.31475	upregulated
RANKL/RANK Signaling Pathway Homo sapiens WP2018	2.90909	8.80675	0.218254	0.0484453	['JUN', 'STAT1', 'PIK3R1', 'SQSTM1']	WikiPathways	1.31475	upregulated
p38 MAPK Signaling Pathway Homo sapiens WP400	3.52941	10.4035	0.233939	0.0524624	['STAT1', 'MYC', 'RIPK1']	WikiPathways	1.28015	upregulated
Signaling Pathways in Glioblastoma Homo sapiens WP2261	2.40964	6.90617	0.251265	0.0569227	['MSH6', 'CCND1', 'PIK3R1', 'EGFR', 'FGFR1']	WikiPathways	1.24471	upregulated
Mitochondrial LC-Fatty Acid Beta-Oxidation Mus musculus WP401	5	14.1168	0.259602	0.0594054	['ACADVL', 'ACSL1']	WikiPathways	1.22617	upregulated
Osteoclast Signaling Homo sapiens WP12	5	14.1168	0.257031	0.0594054	['ITGB3', 'SLC9A1']	WikiPathways	1.22617	upregulated
Apoptosis Homo sapiens WP254	2.32558	6.37989	0.275713	0.0643541	['JUN', 'BCL2L11', 'MYC', 'RIPK1', 'PIK3R1']	WikiPathways	1.19142	upregulated
Zinc homeostasis Homo sapiens WP3529	3.24324	8.88822	0.273808	0.0645359	['MT2A', 'MT1X', 'MT1E']	WikiPathways	1.1902	upregulated
Type II interferon signaling (IFNG) Homo sapiens WP619	3.24324	8.88822	0.271175	0.0645359	['HIST2H4A', 'STAT1', 'JAK1']	WikiPathways	1.1902	upregulated
Mitochondrial LC-Fatty Acid Beta-Oxidation Homo sapiens WP368	4.70588	12.7739	0.275691	0.0662416	['ACADVL', 'ACSL1']	WikiPathways	1.17887	upregulated
miRNA Regulation of DNA Damage Response Homo sapiens WP1530	2.29885	6.21577	0.275997	0.0669466	['CCNB1', 'CCND1', 'PRKDC', 'MYC', 'H2AFX']	WikiPathways	1.17427	upregulated
Notch Signaling Pathway Homo sapiens WP61	2.58065	6.88682	0.283218	0.0693462	['NOTCH2', 'CCND1', 'MYC', 'PIK3R1']	WikiPathways	1.15898	upregulated
BDNF signaling pathway Homo sapiens WP2380	1.94444	5.16939	0.283444	0.0700503	['EGR1', 'JUN', 'BCL2L11', 'STAT1', 'PIK3R1', 'EEF2', 'SQSTM1']	WikiPathways	1.15459	upregulated
SREBF and miR33 in cholesterol and lipid homeostasis Homo sapiens WP2011	4.44444	11.6127	0.293969	0.073324	['SREBF1', 'SCD']	WikiPathways	1.13475	upregulated
ESC Pluripotency Pathways Mus musculus WP339	2.05128	5.35634	0.291777	0.0734451	['FZD3', 'JUN', 'MYC', 'EGFR', 'FGFR1', 'JAK1']	WikiPathways	1.13404	upregulated
Selenium Micronutrient Network Homo sapiens WP15	2.22222	5.75415	0.295536	0.0750674	['PRDX1', 'TXNRD1', 'CAT', 'TXN', 'PTGS1']	WikiPathways	1.12455	upregulated
Alpha6-Beta4 Integrin Signaling Pathway Mus musculus WP488	2.5	6.44106	0.294087	0.0760454	['SMAD3', 'PIK3R1', 'EGFR', 'PLEC']	WikiPathways	1.11893	upregulated
p53 signaling Mus musculus WP2902	2.5	6.44106	0.296713	0.0760454	['CCNB1', 'RRM2', 'CCND1', 'SESN3']	WikiPathways	1.11893	upregulated
Spinal Cord Injury Homo sapiens WP2431	2.01681	5.13794	0.300044	0.0782723	['EGR1', 'ZFP36', 'CCND1', 'MYC', 'CD47', 'EGFR']	WikiPathways	1.10639	upregulated
TNF-alpha NF-kB Signaling Pathway Mus musculus WP246	1.78771	4.49254	0.307889	0.0810234	['BAG4', 'HSP90AA1', 'STAT1', 'RIPK1', 'POLR2H', 'KPNA2', 'LRPPRC', 'FKBP5']	WikiPathways	1.09139	upregulated
Hair Follicle Development: Induction (Part 1 of 3) Homo sapiens WP2804	2.85714	6.97073	0.325629	0.0871822	['MYC', 'EGFR', 'FGFR1']	WikiPathways	1.05957	upregulated
Splicing factor NOVA regulated synpatic proteins Mus musculus WP1983	2.85714	6.97073	0.328437	0.0871822	['APLP2', 'CLSTN1', 'ATP2B1']	WikiPathways	1.05957	upregulated
Hypertrophy Model Homo sapiens WP516	4	9.71431	0.323755	0.0881622	['JUND', 'CYR61']	WikiPathways	1.05472	upregulated
Hypertrophy Model Mus musculus WP202	4	9.71431	0.326499	0.0881622	['JUND', 'CYR61']	WikiPathways	1.05472	upregulated
IL-5 Signaling Pathway Mus musculus WP151	2.35294	5.65598	0.329115	0.0903748	['JUN', 'STAT1', 'PIK3R1', 'JAK1']	WikiPathways	1.04395	upregulated
Tryptophan metabolism Mus musculus WP79	2.7907	6.65655	0.332498	0.0920647	['ALDH3A2', 'GCDH', 'CAT']	WikiPathways	1.03591	upregulated
IL-6 signaling pathway Homo sapiens WP364	2.7907	6.65655	0.329773	0.0920647	['STAT1', 'PIK3R1', 'JAK1']	WikiPathways	1.03591	upregulated
Spinal Cord Injury Mus musculus WP2432	2.08333	4.95208	0.329806	0.0928286	['EGR1', 'ZFP36', 'CCND1', 'MYC', 'CD47']	WikiPathways	1.03232	upregulated
AMPK Signaling Homo sapiens WP1403	2.31884	5.47922	0.331787	0.0941456	['SREBF1', 'CCNB1', 'PIK3R1', 'EEF2']	WikiPathways	1.0262	upregulated
IL-6 signaling Pathway Mus musculus WP387	2.06186	4.83217	0.335551	0.0959814	['JUN', 'HSP90AA1', 'STAT1', 'PIK3R1', 'JAK1']	WikiPathways	1.01781	upregulated
Fatty Acid Biosynthesis Homo sapiens WP357	3.63636	8.23757	0.354365	0.103796	['ACSL1', 'SCD']	WikiPathways	0.983821	upregulated
Folic Acid Network Mus musculus WP1273	3.63636	8.23757	0.359989	0.103796	['TXNRD1', 'CAT']	WikiPathways	0.983821	upregulated
Fatty Acid Biosynthesis Mus musculus WP336	3.63636	8.23757	0.357155	0.103796	['ACSL1', 'SCD']	WikiPathways	0.983821	upregulated
Transcription factor regulation in adipogenesis Homo sapiens WP3599	3.63636	8.23757	0.351618	0.103796	['TWIST1', 'LPIN1']	WikiPathways	0.983821	upregulated
Primary Focal Segmental Glomerulosclerosis FSGS Homo sapiens WP2572	2.22222	4.98961	0.355965	0.105893	['CTSL', 'ITGB3', 'DAG1', 'MKI67']	WikiPathways	0.975131	upregulated
SIDS Susceptibility Pathways Homo sapiens WP706	1.75	3.90815	0.357545	0.107182	['EGR1', 'JUN', 'NFYA', 'ALDOA', 'GAPDH', 'HDAC9', 'HSPD1']	WikiPathways	0.969879	upregulated
Translation Factors Mus musculus WP307	2.6087	5.8214	0.350132	0.107363	['EIF4A1', 'EIF4EBP2', 'EEF2']	WikiPathways	0.969145	upregulated
ErbB signaling pathway Mus musculus WP1261	2.6087	5.8214	0.352765	0.107363	['JUN', 'MYC', 'EGFR']	WikiPathways	0.969145	upregulated
Tryptophan metabolism Homo sapiens WP465	2.6087	5.8214	0.355437	0.107363	['ALDH3A2', 'GCDH', 'CAT']	WikiPathways	0.969145	upregulated
Selenium Micronutrient Network Mus musculus WP1272	3.47826	7.61871	0.362141	0.111874	['CAT', 'FADS1']	WikiPathways	0.951269	upregulated
TSLP Signaling Pathway Homo sapiens WP2203	2.55319	5.57438	0.362032	0.112669	['STAT1', 'MYC', 'JAK1']	WikiPathways	0.948195	upregulated
IL-3 Signaling Pathway Homo sapiens WP286	2.44898	5.12067	0.394164	0.123571	['JUN', 'PIK3R1', 'JAK1']	WikiPathways	0.908084	upregulated
Physiological and Pathological Hypertrophy of the Heart Homo sapiens WP1528	3.2	6.56612	0.406882	0.128489	['JUN', 'CALM1']	WikiPathways	0.891134	upregulated
Imatinib Resistance in Chronic Myeloid Leukemia Homo sapiens WP2946	2.4	4.91208	0.406065	0.12916	['SLC4A7', 'TRIM28', 'MYC']	WikiPathways	0.888871	upregulated
Translation Factors Homo sapiens WP107	2.35294	4.71455	0.420885	0.134837	['EIF4A1', 'EIF4EBP2', 'EEF2']	WikiPathways	0.870189	upregulated
PPAR Alpha Pathway Homo sapiens WP2878	3.07692	6.11623	0.424603	0.137	['CCND1', 'MYC']	WikiPathways	0.86328	upregulated
Focal Adhesion-PI3K-Akt-mTOR-signaling pathway Mus musculus WP2841	1.45215	2.85591	0.430599	0.13992	['SREBF1', 'HSP90AA1', 'PHLPP1', 'EPAS1', 'ITGB3', 'ITGA2', 'CREB3L2', 'PIK3R1', 'EGFR', 'JAK1', 'FGFR1']	WikiPathways	0.85412	upregulated
miRNAs involved in DNA damage response Homo sapiens WP1545	2.30769	4.52733	0.429663	0.140599	['CCND1', 'MYC', 'H2AFX']	WikiPathways	0.852017	upregulated
Non-homologous end joining Mus musculus WP1242	6.66667	13.0624	0.427738	0.140948	['PRKDC']	WikiPathways	0.850942	upregulated
IL-1 signaling pathway Homo sapiens WP195	2.18182	4.02087	0.477258	0.158358	['JUN', 'PIK3R1', 'SQSTM1']	WikiPathways	0.80036	upregulated
Non-homologous end joining Homo sapiens WP438	5.71429	10.3857	0.479609	0.162431	['PRKDC']	WikiPathways	0.789332	upregulated
Pentose Phosphate Pathway Mus musculus WP63	5.71429	10.3857	0.482872	0.162431	['PGD']	WikiPathways	0.789332	upregulated
Pentose Phosphate Pathway Homo sapiens WP134	5.71429	10.3857	0.486179	0.162431	['PGD']	WikiPathways	0.789332	upregulated
Regulation of Actin Cytoskeleton Homo sapiens WP51	1.6	2.79705	0.5106	0.174095	['TMSB4X', 'PIK3R1', 'SSH2', 'EGFR', 'SLC9A1', 'FGFR1']	WikiPathways	0.759214	upregulated
Focal Adhesion Mus musculus WP85	1.51351	2.578	0.530453	0.182078	['FARP2', 'JUN', 'CCND1', 'ITGB3', 'ITGA2', 'PIK3R1', 'EGFR']	WikiPathways	0.739743	upregulated
Preimplantation Embryo Homo sapiens WP3527	2.0339	3.45391	0.529662	0.183018	['EGR1', 'ZFP36', 'HMGA1']	WikiPathways	0.737506	upregulated
Initiation of transcription and translation elongation at the HIV-1 LTR Homo sapiens WP3414	2.5	4.14917	0.543256	0.190202	['HEXIM1', 'HDAC9']	WikiPathways	0.720786	upregulated
Type II interferon signaling (IFNG) Mus musculus WP1253	2.5	4.14917	0.54683	0.190202	['STAT1', 'JAK1']	WikiPathways	0.720786	upregulated
Amino Acid metabolism Mus musculus WP662	1.73913	2.81226	0.56323	0.198484	['LDHA', 'PKM', 'ODC1', 'GLUL']	WikiPathways	0.702275	upregulated
Focal Adhesion Homo sapiens WP306	1.46597	2.33975	0.571472	0.202696	['FARP2', 'JUN', 'CCND1', 'ITGB3', 'ITGA2', 'PIK3R1', 'EGFR']	WikiPathways	0.693154	upregulated
Apoptosis Modulation and Signaling Homo sapiens WP1772	1.72043	2.73787	0.57046	0.203643	['JUN', 'BCL2L11', 'RIPK1', 'HN1']	WikiPathways	0.691131	upregulated
Benzo(a)pyrene metabolism Homo sapiens WP696	4.44444	7.06939	0.567267	0.203801	['AKR1C1']	WikiPathways	0.690794	upregulated
miRNA regulation of DNA Damage Response Mus musculus WP2087	1.875	2.88097	0.595008	0.215129	['CCNB1', 'CCND1', 'H2AFX']	WikiPathways	0.667301	upregulated
Endochondral Ossification Homo sapiens WP474	1.875	2.88097	0.591266	0.215129	['STAT1', 'CALM1', 'FGFR1']	WikiPathways	0.667301	upregulated
Fatty acid oxidation Mus musculus WP2318	4	5.98953	0.611021	0.223715	['ACADVL']	WikiPathways	0.650305	upregulated
SREBF and miR33 in cholesterol and lipid homeostasis Mus musculus WP2084	4	5.98953	0.607226	0.223715	['SREBF1']	WikiPathways	0.650305	upregulated
IL-3 Signaling Pathway Mus musculus WP373	1.64948	2.463	0.606011	0.224654	['BCL2L11', 'STAT1', 'PIK3R1', 'JAK1']	WikiPathways	0.648486	upregulated
Glycogen Metabolism Homo sapiens WP500	2.22222	3.29525	0.608549	0.226987	['PPP2R3B', 'CALM1']	WikiPathways	0.643998	upregulated
FAS pathway and Stress induction of HSP regulation Mus musculus WP571	2.22222	3.29525	0.604838	0.226987	['JUN', 'PRKDC']	WikiPathways	0.643998	upregulated
Rac1/Pak1/p38/MMP-2 pathway Homo sapiens WP3303	1.79104	2.59426	0.622211	0.234931	['MYC', 'PIK3R1', 'EGFR']	WikiPathways	0.62906	upregulated
Primary Focal Segmental Glomerulosclerosis FSGS Mus musculus WP2573	1.76471	2.5067	0.636026	0.241603	['ITGB3', 'DAG1', 'MKI67']	WikiPathways	0.616898	upregulated
Serotonin Transporter Activity Homo sapiens WP1455	3.63636	5.14237	0.632431	0.243132	['ITGB3']	WikiPathways	0.614159	upregulated
Estrogen metabolism Mus musculus WP1264	3.63636	5.14237	0.636219	0.243132	['NQO1']	WikiPathways	0.614159	upregulated
Toll-like Receptor Signaling Pathway Homo sapiens WP75	1.56863	2.16428	0.650708	0.251647	['JUN', 'STAT1', 'RIPK1', 'PIK3R1']	WikiPathways	0.599208	upregulated
Eukaryotic Transcription Initiation Mus musculus WP567	1.95122	2.52942	0.703144	0.273534	['POLR2A', 'POLR2H']	WikiPathways	0.562988	upregulated
Regulation of toll-like receptor signaling pathway Homo sapiens WP1449	1.41844	1.81689	0.709895	0.277785	['JUN', 'STAT1', 'RIPK1', 'PIK3R1', 'SQSTM1']	WikiPathways	0.556291	upregulated
Estrogen Receptor Pathway Homo sapiens WP2881	3.07692	3.91107	0.712724	0.280523	['JUN']	WikiPathways	0.552031	upregulated
Osteopontin Signaling Homo sapiens WP1434	3.07692	3.91107	0.696526	0.280523	['ITGB3']	WikiPathways	0.552031	upregulated
Homologous recombination Homo sapiens WP186	3.07692	3.91107	0.700506	0.280523	['POLD2']	WikiPathways	0.552031	upregulated
Homologous recombination Mus musculus WP1258	3.07692	3.91107	0.704532	0.280523	['POLD2']	WikiPathways	0.552031	upregulated
Dopamine metabolism Homo sapiens WP2436	3.07692	3.91107	0.708605	0.280523	['NQO1']	WikiPathways	0.552031	upregulated
TWEAK Signaling Pathway Homo sapiens WP2036	1.90476	2.40539	0.694417	0.282852	['JUN', 'RIPK1']	WikiPathways	0.548441	upregulated
FAS pathway and Stress induction of HSP regulation Homo sapiens WP314	1.90476	2.40539	0.698341	0.282852	['JUN', 'PRKDC']	WikiPathways	0.548441	upregulated
Arrhythmogenic Right Ventricular Cardiomyopathy Homo sapiens WP2118	1.6	1.98606	0.705578	0.289012	['ITGB3', 'ITGA2', 'DAG1']	WikiPathways	0.539083	upregulated
Mesodermal Commitment Pathway Homo sapiens WP2857	1.57895	1.92298	0.718268	0.295854	['TWSG1', 'SMAD3', 'FGFR1']	WikiPathways	0.528922	upregulated
Osteoblast Signaling Homo sapiens WP322	2.85714	3.45404	0.71678	0.298522	['ITGB3']	WikiPathways	0.525024	upregulated
Keap1-Nrf2 Mus musculus WP1245	2.85714	3.45404	0.72074	0.298522	['NQO1']	WikiPathways	0.525024	upregulated
Eukaryotic Transcription Initiation Homo sapiens WP405	1.81818	2.18028	0.719854	0.301449	['POLR2A', 'POLR2H']	WikiPathways	0.520786	upregulated
Regulation of Actin Cytoskeleton Mus musculus WP523	1.35135	1.57488	0.74051	0.311794	['PIK3R1', 'SSH2', 'EGFR', 'SLC9A1', 'FGFR1']	WikiPathways	0.506133	upregulated
Transcriptional activation by NRF2 Homo sapiens WP3	2.66667	3.07144	0.746611	0.316071	['NQO1']	WikiPathways	0.500215	upregulated
Selenium metabolism/Selenoproteins Mus musculus WP108	1.73913	1.98183	0.747718	0.319962	['JUN', 'TXNRD1']	WikiPathways	0.494902	upregulated
Mecp2 and Associated Rett Syndrome Mus musculus WP2910	1.73913	1.98183	0.751738	0.319962	['SIN3A', 'EZH2']	WikiPathways	0.494902	upregulated
Selenium Metabolism and Selenoproteins Homo sapiens WP28	1.70213	1.89135	0.765157	0.329175	['JUN', 'TXNRD1']	WikiPathways	0.482573	upregulated
Quercetin and Nf-kB/ AP-1 Induced Cell Apoptosis Homo sapiens WP2435	2.5	2.74767	0.770373	0.333182	['JUN']	WikiPathways	0.477319	upregulated
ID signaling pathway Homo sapiens WP53	2.5	2.74767	0.762306	0.333182	['SREBF1']	WikiPathways	0.477319	upregulated
Hedgehog Signaling Pathway Homo sapiens WP47	2.5	2.74767	0.758336	0.333182	['SIN3A']	WikiPathways	0.477319	upregulated
Apoptosis Modulation by HSP70 Mus musculus WP166	2.5	2.74767	0.766318	0.333182	['RIPK1']	WikiPathways	0.477319	upregulated
Mecp2 and Associated Rett Syndrome Homo sapiens WP3584	1.66667	1.80611	0.766116	0.338353	['SIN3A', 'EZH2']	WikiPathways	0.47063	upregulated
Diurnally Regulated Genes with Circadian Orthologs Homo sapiens WP410	1.66667	1.80611	0.762167	0.338353	['HSPA8', 'TUBB3']	WikiPathways	0.47063	upregulated
Diurnally Regulated Genes with Circadian Orthologs Mus musculus WP1268	1.66667	1.80611	0.758258	0.338353	['HSPA8', 'TUBB3']	WikiPathways	0.47063	upregulated
Insulin Signaling Mus musculus WP65	1.2987	1.39584	0.76111	0.341367	['EGR1', 'JUN', 'STXBP1', 'PIK3R1', 'ARF6']	WikiPathways	0.466778	upregulated
Glutathione metabolism Mus musculus WP164	2.35294	2.47107	0.776098	0.349866	['ANPEP']	WikiPathways	0.456099	upregulated
Wnt Signaling Pathway Netpath Homo sapiens WP363	1.56863	1.5782	0.806996	0.365641	['CCND1', 'MYC']	WikiPathways	0.436945	upregulated
Id Signaling Pathway Mus musculus WP512	1.56863	1.5782	0.802941	0.365641	['SREBF1', 'SMAD3']	WikiPathways	0.436945	upregulated
TarBasePathway Homo sapiens WP1992	2.22222	2.2328	0.79208	0.366133	['TMSB4X']	WikiPathways	0.436361	upregulated
Estrogen metabolism Homo sapiens WP697	2.22222	2.2328	0.79602	0.366133	['NQO1']	WikiPathways	0.436361	upregulated
Eicosanoid Synthesis Mus musculus WP318	2.22222	2.2328	0.8	0.366133	['PTGS1']	WikiPathways	0.436361	upregulated
Insulin Signaling Homo sapiens WP481	1.25	1.239	0.798936	0.371131	['EGR1', 'JUN', 'STXBP1', 'PIK3R1', 'ARF6']	WikiPathways	0.430473	upregulated
Farnesoid X Receptor Pathway Homo sapiens WP2879	2.10526	2.026	0.818291	0.381994	['FKBP5']	WikiPathways	0.417944	upregulated
TP53 Network Homo sapiens WP1742	2.10526	2.026	0.814299	0.381994	['MYC']	WikiPathways	0.417944	upregulated
Overview of nanoparticle effects Homo sapiens WP3287	2.10526	2.026	0.810346	0.381994	['PTGS1']	WikiPathways	0.417944	upregulated
Apoptosis Modulation by HSP70 Homo sapiens WP384	2.10526	2.026	0.806431	0.381994	['RIPK1']	WikiPathways	0.417944	upregulated
Serotonin Receptor 4/6/7 and NR3C Signaling Homo sapiens WP734	2.10526	2.026	0.802554	0.381994	['EGR1']	WikiPathways	0.417944	upregulated
EBV LMP1 signaling Mus musculus WP1243	2	1.84533	0.827092	0.397459	['HSP90AA1']	WikiPathways	0.400708	upregulated
Urea cycle and metabolism of amino groups Homo sapiens WP497	2	1.84533	0.83105	0.397459	['ODC1']	WikiPathways	0.400708	upregulated
Cardiac Hypertrophic Response Homo sapiens WP2795	1.45455	1.32799	0.831171	0.40132	['CALM1', 'HDAC9']	WikiPathways	0.396509	upregulated
Proteasome Degradation Mus musculus WP519	1.42857	1.27338	0.845336	0.410094	['PSMD2', 'H2AFX']	WikiPathways	0.387116	upregulated
Triacylglyceride Synthesis Mus musculus WP386	1.90476	1.68653	0.842424	0.412537	['PNPLA2']	WikiPathways	0.384537	upregulated
Glycerophospholipid Biosynthetic Pathway Homo sapiens WP2533	1.90476	1.68653	0.846379	0.412537	['LPIN1']	WikiPathways	0.384537	upregulated
Globo Sphingolipid Metabolism Homo sapiens WP1424	1.81818	1.5462	0.868388	0.427239	['GALNT2']	WikiPathways	0.369329	upregulated
Endochondral Ossification Mus musculus WP1270	1.35593	1.1255	0.874052	0.436026	['STAT1', 'FGFR1']	WikiPathways	0.360488	upregulated
Kit receptor signaling pathway Homo sapiens WP304	1.35593	1.1255	0.87808	0.436026	['STAT1', 'PIK3R1']	WikiPathways	0.360488	upregulated
SIDS Susceptibility Pathways Mus musculus WP1266	1.35593	1.1255	0.882145	0.436026	['NFYA', 'HSPD1']	WikiPathways	0.360488	upregulated
B Cell Receptor Signaling Pathway Homo sapiens WP23	1.23711	1.01998	0.874919	0.43846	['JUN', 'MYC', 'PIK3R1']	WikiPathways	0.35807	upregulated
Estrogen signaling pathway Homo sapiens WP712	1.73913	1.42158	0.873158	0.441574	['JUN']	WikiPathways	0.354997	upregulated
Glutathione metabolism Homo sapiens WP100	1.73913	1.42158	0.877126	0.441574	['ANPEP']	WikiPathways	0.354997	upregulated
EBV LMP1 signaling Homo sapiens WP262	1.73913	1.42158	0.869224	0.441574	['HSP90AA1']	WikiPathways	0.354997	upregulated
Triacylglyceride Synthesis Homo sapiens WP325	1.66667	1.31041	0.88873	0.455551	['PNPLA2']	WikiPathways	0.341463	upregulated
Eicosanoid Synthesis Homo sapiens WP167	1.66667	1.31041	0.892716	0.455551	['PTGS1']	WikiPathways	0.341463	upregulated
Proteasome Degradation Homo sapiens WP183	1.29032	0.998253	0.896002	0.461328	['PSMD2', 'H2AFX']	WikiPathways	0.33599	upregulated
MicroRNAs in cardiomyocyte hypertrophy Homo sapiens WP1544	1.18812	0.910776	0.898372	0.464604	['PIK3R1', 'CALM1', 'HDAC9']	WikiPathways	0.332917	upregulated
EPO Receptor Signaling Mus musculus WP1249	1.53846	1.1213	0.924725	0.482465	['STAT1']	WikiPathways	0.316534	upregulated
EPO Receptor Signaling Homo sapiens WP581	1.53846	1.1213	0.928799	0.482465	['STAT1']	WikiPathways	0.316534	upregulated
Wnt Signaling Pathway NetPath Mus musculus WP539	1.13208	0.792632	0.947482	0.496507	['JUN', 'SMAD3', 'CCND1']	WikiPathways	0.304075	upregulated
Kit Receptor Signaling Pathway Mus musculus WP407	1.19403	0.822925	0.953758	0.501978	['STAT1', 'PIK3R1']	WikiPathways	0.299316	upregulated
Nanoparticle-mediated activation of receptor signaling Homo sapiens WP2643	1.42857	0.967388	0.948798	0.508052	['EGFR']	WikiPathways	0.294092	upregulated
Melatonin metabolism and effects Homo sapiens WP3298	1.42857	0.967388	0.95287	0.508052	['CALM1']	WikiPathways	0.294092	upregulated
One Carbon Metabolism Mus musculus WP435	1.42857	0.967388	0.956977	0.508052	['DHFR']	WikiPathways	0.294092	upregulated
One Carbon Metabolism Homo sapiens WP241	1.42857	0.967388	0.96112	0.508052	['DHFR']	WikiPathways	0.294092	upregulated
PPAR signaling pathway Mus musculus WP2316	1.17647	0.792475	0.94412	0.509868	['ACSL1', 'SCD']	WikiPathways	0.292542	upregulated
Folate Metabolism Homo sapiens WP176	1.17647	0.792475	0.948137	0.509868	['DHFR', 'CAT']	WikiPathways	0.292542	upregulated
Matrix Metalloproteinases Mus musculus WP441	1.37931	0.900992	0.959497	0.520368	['MMP14']	WikiPathways	0.283689	upregulated
T-Cell Receptor and Co-stimulatory Signaling Homo sapiens WP2583	1.37931	0.900992	0.955465	0.520368	['CALM1']	WikiPathways	0.283689	upregulated
MAPK Cascade Homo sapiens WP422	1.37931	0.900992	0.947503	0.520368	['JUN']	WikiPathways	0.283689	upregulated
MAPK Cascade Mus musculus WP251	1.37931	0.900992	0.951468	0.520368	['JUN']	WikiPathways	0.283689	upregulated
Matrix Metalloproteinases Homo sapiens WP129	1.33333	0.84054	0.961357	0.532376	['MMP14']	WikiPathways	0.273781	upregulated
Glutathione and one carbon metabolism Mus musculus WP730	1.33333	0.84054	0.965346	0.532376	['ANPEP']	WikiPathways	0.273781	upregulated
IL17 signaling pathway Homo sapiens WP2112	1.29032	0.785356	0.978456	0.544084	['JAK1']	WikiPathways	0.264334	upregulated
Monoamine Transport Homo sapiens WP727	1.25	0.734859	0.99083	0.5555	['ITGB3']	WikiPathways	0.255316	upregulated
Constitutive Androstane Receptor Pathway Homo sapiens WP2875	1.25	0.734859	0.994891	0.5555	['HSP90AA1']	WikiPathways	0.255316	upregulated
Trans-sulfuration and one carbon metabolism Homo sapiens WP2525	1.25	0.734859	0.986802	0.5555	['DHFR']	WikiPathways	0.255316	upregulated
Alpha 6 Beta 4 signaling pathway Homo sapiens WP244	1.21212	0.688544	1	0.56663	['PIK3R1']	WikiPathways	0.2467	upregulated
Signaling of Hepatocyte Growth Factor Receptor Mus musculus WP193	1.17647	0.645974	1	0.577482	['JUN']	WikiPathways	0.238461	upregulated
Signaling of Hepatocyte Growth Factor Receptor Homo sapiens WP313	1.17647	0.645974	1	0.577482	['JUN']	WikiPathways	0.238461	upregulated
Endothelin Pathways Homo sapiens WP2197	1.17647	0.645974	1	0.577482	['CALM1']	WikiPathways	0.238461	upregulated
Alzheimers Disease Homo sapiens WP2059	1	0.544188	1	0.580313	['ERN1', 'CALM1', 'GAPDH']	WikiPathways	0.236338	upregulated
MicroRNAs in Cardiomyocyte Hypertrophy Mus musculus WP1560	1.01266	0.532445	1	0.591089	['PIK3R1', 'HDAC9']	WikiPathways	0.228347	upregulated
IL-1 Signaling Pathway Mus musculus WP37	1.11111	0.570589	1	0.59838	['SQSTM1']	WikiPathways	0.223023	upregulated
Oxidative Damage Mus musculus WP1496	1.08108	0.537146	1	0.608438	['BAG4']	WikiPathways	0.215784	upregulated
Amyotrophic lateral sclerosis (ALS) Homo sapiens WP2447	1.05263	0.506179	1	0.618245	['CAT']	WikiPathways	0.208839	upregulated
miRs in Muscle Cell Differentiation Homo sapiens WP2012	1.05263	0.506179	1	0.618245	['EZH2']	WikiPathways	0.208839	upregulated
Oxidation by Cytochrome P450 Mus musculus WP1274	1.02564	0.477458	1	0.627807	['CYP2U1']	WikiPathways	0.202174	upregulated
G13 Signaling Pathway Homo sapiens WP524	1	0.450781	1	0.63713	['CALM1']	WikiPathways	0.195772	upregulated
Metapathway biotransformation Mus musculus WP1251	0.909091	0.399014	1	0.644735	['NDST2', 'CHST7', 'CYP2U1']	WikiPathways	0.190618	upregulated
NOD pathway Homo sapiens WP1433	0.97561	0.425966	1	0.64622	['HSP90AA1']	WikiPathways	0.18962	upregulated
Metapathway biotransformation Homo sapiens WP702	0.898876	0.38246	1	0.653452	['NDST2', 'CHST7', 'CYP2U1', 'AKR1C1']	WikiPathways	0.184787	upregulated
TCR Signaling Pathway Homo sapiens WP69	0.888889	0.366841	1	0.661863	['JUN', 'PIK3R1']	WikiPathways	0.179232	upregulated
Notch Signaling Pathway Homo sapiens WP268	0.869565	0.324718	1	0.688372	['NOTCH2']	WikiPathways	0.162177	upregulated
Notch Signaling Pathway Mus musculus WP29	0.869565	0.324718	1	0.688372	['NOTCH2']	WikiPathways	0.162177	upregulated
G Protein Signaling Pathways Homo sapiens WP35	0.842105	0.311704	1	0.690632	['CALM1', 'SLC9A1']	WikiPathways	0.160753	upregulated
Hematopoietic Stem Cell Differentiation Homo sapiens WP2849	0.851064	0.308209	1	0.696181	['ITGB3']	WikiPathways	0.157278	upregulated
One carbon metabolism and related pathways Mus musculus WP1770	0.833333	0.292725	1	0.703794	['DHFR']	WikiPathways	0.152554	upregulated
Exercise-induced Circadian Regulation Mus musculus WP544	0.833333	0.292725	1	0.703794	['HSPA8']	WikiPathways	0.152554	upregulated
Differentiation Pathway Homo sapiens WP2848	0.833333	0.292725	1	0.703794	['NT5E']	WikiPathways	0.152554	upregulated
Integrin-mediated Cell Adhesion Mus musculus WP6	0.808081	0.274292	1	0.712171	['ITGB3', 'ITGA2']	WikiPathways	0.147416	upregulated
Integrin-mediated Cell Adhesion Homo sapiens WP185	0.792079	0.257497	1	0.722462	['ITGB3', 'ITGA2']	WikiPathways	0.141185	upregulated
Calcium Regulation in the Cardiac Cell Homo sapiens WP536	0.805369	0.260669	1	0.723493	['ATP1B3', 'ATP2B1', 'CALM1']	WikiPathways	0.140566	upregulated
Synaptic Vesicle Pathway Homo sapiens WP2267	0.784314	0.25167	1	0.72551	['STXBP1']	WikiPathways	0.139356	upregulated
Cardiac Progenitor Differentiation Homo sapiens WP2406	0.754717	0.22817	1	0.739098	['ANPEP']	WikiPathways	0.131298	upregulated
Myometrial Relaxation and Contraction Pathways Homo sapiens WP289	0.769231	0.219545	1	0.751707	['JUN', 'IGFBP4', 'CALM1']	WikiPathways	0.123951	upregulated
Oxidation by Cytochrome P450 Homo sapiens WP43	0.645161	0.150124	1	0.792397	['CYP2U1']	WikiPathways	0.101057	upregulated
Cytoplasmic Ribosomal Proteins Mus musculus WP163	0.571429	0.106079	1	0.830575	['RPS28']	WikiPathways	0.0806213	upregulated
Alzheimers Disease Mus musculus WP2075	0.547945	0.0935765	1	0.843009	['ERN1']	WikiPathways	0.0741676	upregulated
Peptide GPCRs Homo sapiens WP24	0.540541	0.0897921	1	0.846949	['ATP8A1']	WikiPathways	0.072143	upregulated
Allograft Rejection Homo sapiens WP2328	0.512821	0.0763069	1	0.861743	['STAT1']	WikiPathways	0.0646223	upregulated
Ectoderm Differentiation Homo sapiens WP2858	0.57554	0.0829967	1	0.865709	['MYC', 'MZF1']	WikiPathways	0.0626282	upregulated
Calcium Regulation in the Cardiac Cell Mus musculus WP553	0.533333	0.0608154	1	0.892232	['ATP1B3', 'ATP2B1']	WikiPathways	0.0495221	upregulated
G Protein Signaling Pathways Mus musculus WP232	0.454545	0.0515521	1	0.89278	['SLC9A1']	WikiPathways	0.0492553	upregulated
Myometrial Relaxation and Contraction Pathways Mus musculus WP385	0.529801	0.0591355	1	0.894386	['JUN', 'IGFBP4']	WikiPathways	0.0484752	upregulated
Cytoplasmic Ribosomal Proteins Homo sapiens WP477	0.449438	0.0496196	1	0.895473	['RPS28']	WikiPathways	0.0479477	upregulated
Electron Transport Chain Mus musculus WP295	0.430108	0.0426561	1	0.905584	['SLC25A5']	WikiPathways	0.0430714	upregulated
Chemokine signaling pathway Mus musculus WP2292	0.484848	0.0401028	1	0.920616	['STAT1', 'PIK3R1']	WikiPathways	0.0359214	upregulated
Electron Transport Chain Homo sapiens WP111	0.38835	0.0295241	1	0.926793	['SLC25A5']	WikiPathways	0.033017	upregulated
Non-odorant GPCRs Mus musculus WP1396	0.15625	0.00023004	1	0.998529	['FZD3']	WikiPathways	0.000639393	upregulated

## Sheet: downregulated
term_name	zscore	combined_score	FDR	pvalue	overlapping_genes	gene_set_library	log10P	geneset
XPodNet - protein-protein interactions in the podocyte expanded by STRING Mus musculus WP2309	1.9802	20.404	0.0146385	3.34977e-05	['ACVRL1', 'TAGLN', 'NRP2', 'THRB', 'SH2D4A', 'SYNPO2', 'LRRK2', 'SGCD', 'EFS', 'NSD1', 'GRB10', 'SYNPO', 'ATP9A', 'MAPK3', 'ACTR3', 'ANGPT1', 'IGFBP3', 'ITGA1', 'MAGI2', 'KRT7', 'IGF1', 'SULF1', 'PTPN13', 'F3', 'SORBS3', 'SYTL2', 'NFATC4', 'MRAS', 'MYO1C', 'ARPC2', 'PALLD', 'ADAM12', 'CDC42EP1', 'FAS', 'IL7R', 'CLOCK', 'LIMS2', 'VCL', 'SNTB1', 'LIMS1']	WikiPathways	4.47499	downregulated
Regulation of Actin Cytoskeleton Mus musculus WP523	3.24324	25.7879	0.0769592	0.000352216	['PDGFRA', 'FGF14', 'PPP1R12A', 'MRAS', 'ACTN1', 'ITGA1', 'KRAS', 'FGF1', 'VCL', 'MYLK', 'ARHGEF6', 'MAPK3']	WikiPathways	3.45319	downregulated
Regulation of Actin Cytoskeleton Homo sapiens WP51	3.2	25.0519	0.0579948	0.000398134	['PDGFRA', 'FGF14', 'PPP1R12A', 'MRAS', 'ACTN1', 'ITGA1', 'KRAS', 'FGF1', 'VCL', 'MYLK', 'ARHGEF6', 'MAPK3']	WikiPathways	3.39997	downregulated
Differentiation Pathway Homo sapiens WP2848	5	33.6541	0.130396	0.00119356	['WNT2B', 'FST', 'INHBA', 'IGF1', 'FGF1', 'WNT2']	WikiPathways	2.92316	downregulated
Serotonin Receptor 2 and ELK-SRF/GATA4 signaling Homo sapiens WP732	8	52.8022	0.118864	0.00136	['SRF', 'KRAS', 'HTR2A', 'MAPK3']	WikiPathways	2.86646	downregulated
TGF Beta Signaling Pathway Mus musculus WP113	4.61538	29.1163	0.132609	0.00182072	['FST', 'SMAD9', 'INHBA', 'THBS1', 'SKIL', 'MAPK3']	WikiPathways	2.73976	downregulated
Striated Muscle Contraction Homo sapiens WP383	5.26316	31.6796	0.151814	0.0024318	['ACTA2', 'ACTC1', 'TPM4', 'TPM2', 'MYL9']	WikiPathways	2.61407	downregulated
TGF-beta Receptor Signaling Homo sapiens WP560	4.28571	25.395	0.145873	0.00267045	['FST', 'SMAD9', 'INHBA', 'THBS1', 'SKIL', 'MAPK3']	WikiPathways	2.57342	downregulated
Integrated Pancreatic Cancer Pathway Homo sapiens WP2377	2.5	14.2567	0.162028	0.00333696	['PDGFRA', 'CASP10', 'IGFBP3', 'FST', 'FAS', 'KRAS', 'INHBA', 'IGF1', 'FGF1', 'ESR1', 'THBS1', 'MAPK3']	WikiPathways	2.47665	downregulated
miRNA targets in ECM and membrane receptors Homo sapiens WP2911	4.87805	27.7052	0.149236	0.00341501	['SDC2', 'ITGA1', 'ITGA11', 'COL6A3', 'THBS1']	WikiPathways	2.46661	downregulated
PodNet: protein-protein interactions in the podocyte Mus musculus WP2310	2.09836	11.3573	0.177212	0.0044607	['ACTR3', 'TAGLN', 'SH2D4A', 'ANGPT1', 'IGFBP3', 'MAGI2', 'KRT7', 'IGF1', 'SULF1', 'F3', 'ARPC2', 'PALLD', 'SYNPO', 'LIMS2', 'VCL', 'LIMS1']	WikiPathways	2.3506	downregulated
Focal Adhesion Mus musculus WP85	2.37838	11.8015	0.254882	0.00699906	['PDGFRA', 'MYL6', 'PPP1R12A', 'ACTN1', 'ITGA11', 'TNC', 'IGF1', 'ARHGAP5', 'THBS1', 'VCL', 'MYLK']	WikiPathways	2.15496	downregulated
Apoptosis Modulation and Signaling Homo sapiens WP1772	3.01075	14.2689	0.293952	0.00874455	['CASP10', 'CASP4', 'FAS', 'PRKD1', 'PTPN13', 'MAPK3', 'TNFRSF10D']	WikiPathways	2.05826	downregulated
Focal Adhesion Homo sapiens WP306	2.30366	10.9035	0.274659	0.00879914	['PDGFRA', 'MYL6', 'PPP1R12A', 'ACTN1', 'ITGA11', 'TNC', 'IGF1', 'ARHGAP5', 'THBS1', 'VCL', 'MYLK']	WikiPathways	2.05556	downregulated
Cardiac Progenitor Differentiation Homo sapiens WP2406	3.77358	17.2852	0.298588	0.010249	['PDGFRA', 'ACTC1', 'NRG1', 'INHBA', 'IGF1']	WikiPathways	1.98932	downregulated
Serotonin Receptor 4/6/7 and NR3C Signaling Homo sapiens WP734	6.31579	28.386	0.305103	0.0111708	['SRF', 'NR3C1', 'MAPK3']	WikiPathways	1.95192	downregulated
Myometrial Relaxation and Contraction Pathways Homo sapiens WP289	2.30769	9.43646	0.43067	0.0167537	['CNN2', 'ACTA2', 'CNN1', 'OXTR', 'ACTC1', 'IGFBP5', 'CALD1', 'IGFBP3', 'PRKD1']	WikiPathways	1.77589	downregulated
p53 signaling Mus musculus WP2902	3.125	11.9529	0.529734	0.0218197	['ZMAT3', 'IGFBP3', 'FAS', 'IGF1', 'THBS1']	WikiPathways	1.66115	downregulated
G Protein Signaling Pathways Mus musculus WP232	2.72727	10.2929	0.528056	0.022959	['AKAP12', 'PDE1C', 'PDE1A', 'PDE4A', 'KRAS', 'PRKD1']	WikiPathways	1.63905	downregulated
Differentiation of white and brown adipocyte Homo sapiens WP2895	4.8	17.9532	0.518894	0.023748	['HSPB7', 'CEBPG', 'SMAD9']	WikiPathways	1.62437	downregulated
TSLP Signaling Pathway Homo sapiens WP2203	3.40426	11.9895	0.61478	0.0295432	['TNFSF4', 'STAT4', 'IL7R', 'MAPK3']	WikiPathways	1.52954	downregulated
Exercise-induced Circadian Regulation Mus musculus WP544	3.33333	11.5139	0.575634	0.0316138	['UGP2', 'PPP1R3C', 'GFRA1', 'CLOCK']	WikiPathways	1.50012	downregulated
Diurnally Regulated Genes with Circadian Orthologs Mus musculus WP1268	3.33333	11.5139	0.600661	0.0316138	['UGP2', 'PPP1R3C', 'GFRA1', 'CLOCK']	WikiPathways	1.50012	downregulated
Diurnally Regulated Genes with Circadian Orthologs Homo sapiens WP410	3.33333	11.5139	0.627964	0.0316138	['UGP2', 'PPP1R3C', 'GFRA1', 'CLOCK']	WikiPathways	1.50012	downregulated
G Protein Signaling Pathways Homo sapiens WP35	2.52632	8.70359	0.5576	0.0318993	['AKAP12', 'PDE1C', 'PDE1A', 'PDE4A', 'KRAS', 'PRKD1']	WikiPathways	1.49622	downregulated
Myometrial Relaxation and Contraction Pathways Mus musculus WP385	2.11921	7.03037	0.609193	0.0362449	['CNN2', 'ACTA2', 'CNN1', 'OXTR', 'ACTC1', 'IGFBP5', 'IGFBP3', 'PRKD1']	WikiPathways	1.44075	downregulated
Arrhythmogenic Right Ventricular Cardiomyopathy Homo sapiens WP2118	2.66667	8.60703	0.641762	0.0396512	['SGCD', 'CACNA2D1', 'ACTN1', 'ITGA1', 'ITGA11']	WikiPathways	1.40174	downregulated
Insulin Signaling Mus musculus WP65	2.07792	6.68995	0.623871	0.0399734	['MYO1C', 'SRF', 'RHOJ', 'GRB10', 'FLOT1', 'MAP4K5', 'RHOQ', 'MAPK3']	WikiPathways	1.39823	downregulated
Serotonin and anxiety-related events Mus musculus WP2140	6.15385	19.7244	0.61105	0.0405502	['NLGN1', 'HTR2A']	WikiPathways	1.39201	downregulated
MicroRNAs in cardiomyocyte hypertrophy Homo sapiens WP1544	2.37624	7.58118	0.599488	0.0411548	['EDN1', 'NRG1', 'IGF1', 'MYLK', 'NFATC4', 'MAPK3']	WikiPathways	1.38558	downregulated
Focal Adhesion-PI3K-Akt-mTOR-signaling pathway Mus musculus WP2841	1.71617	5.4368	0.59331	0.0420884	['PDGFRA', 'ANGPT1', 'TNC', 'IGF1', 'FGF1', 'PRLR', 'THBS1', 'HSP90B1', 'FGF14', 'ITGA11', 'KRAS', 'IL7R', 'MAPK3']	WikiPathways	1.37584	downregulated
Apoptosis-related network due to altered Notch3 in ovarian cancer Homo sapiens WP2864	3.01887	9.48377	0.590195	0.0432179	['HSPB1', 'NRG1', 'IL7R', 'THBS1']	WikiPathways	1.36434	downregulated
Trans-sulfuration and one carbon metabolism Homo sapiens WP2525	3.75	11.6219	0.597054	0.0450865	['MTHFD1L', 'CBS', 'MTHFD2']	WikiPathways	1.34595	downregulated
MicroRNAs in Cardiomyocyte Hypertrophy Mus musculus WP1560	2.53165	7.69675	0.614686	0.0478245	['EDN1', 'IGF1', 'MYLK', 'MAPK3', 'NFATC4']	WikiPathways	1.32035	downregulated
Insulin Signaling Homo sapiens WP481	2	6.06572	0.601531	0.0481775	['MYO1C', 'SRF', 'RHOJ', 'GRB10', 'FLOT1', 'MAP4K5', 'RHOQ', 'MAPK3']	WikiPathways	1.31716	downregulated
Cardiac Hypertrophic Response Homo sapiens WP2795	2.90909	8.80675	0.588073	0.0484453	['NRG1', 'PRKD1', 'IGF1', 'MAPK3']	WikiPathways	1.31475	downregulated
Endothelin Pathways Homo sapiens WP2197	3.52941	10.4035	0.619623	0.0524624	['CNN1', 'EDN1', 'MYLK']	WikiPathways	1.28015	downregulated
Endochondral Ossification Mus musculus WP1270	2.71186	7.63422	0.688822	0.0598976	['ADAMTS1', 'PTCH1', 'SERPINH1', 'IGF1']	WikiPathways	1.22259	downregulated
FAS pathway and Stress induction of HSP regulation Mus musculus WP571	3.33333	9.357	0.676564	0.0603799	['HSPB1', 'FAS', 'PTPN13']	WikiPathways	1.21911	downregulated
MAPK Signaling Pathway Homo sapiens WP382	1.90476	5.3363	0.663315	0.0607153	['MRAS', 'LRRK2', 'SRF', 'HSPB2', 'HSPB1', 'FAS', 'KRAS', 'MAPK3']	WikiPathways	1.2167	downregulated
Nuclear Receptors Mus musculus WP509	3.24324	8.88822	0.687858	0.0645359	['THRB', 'NR3C1', 'ESR1']	WikiPathways	1.1902	downregulated
NOTCH1 regulation of human endothelial cell calcification Homo sapiens WP3413	4.70588	12.7739	0.689228	0.0662416	['JAG1', 'ITGA1']	WikiPathways	1.17887	downregulated
Nuclear Receptors Homo sapiens WP170	3.15789	8.45135	0.699403	0.06882	['THRB', 'NR3C1', 'ESR1']	WikiPathways	1.16229	downregulated
TarBasePathway Homo sapiens WP1992	4.44444	11.6127	0.728241	0.073324	['SRF', 'IGF1']	WikiPathways	1.13475	downregulated
ESC Pluripotency Pathways Mus musculus WP339	2.05128	5.35634	0.713233	0.0734451	['PDGFRA', 'FGF14', 'WNT2B', 'SMAD9', 'FGF1', 'WNT2']	WikiPathways	1.13404	downregulated
Endochondral Ossification Homo sapiens WP474	2.5	6.44106	0.722431	0.0760454	['ADAMTS1', 'PTCH1', 'SERPINH1', 'IGF1']	WikiPathways	1.11893	downregulated
Striated Muscle Contraction Mus musculus WP216	2.92683	7.30538	0.766271	0.0824136	['ACTA2', 'ACTC1', 'MYL9']	WikiPathways	1.084	downregulated
Hair Follicle Development: Induction (Part 1 of 3) Homo sapiens WP2804	2.85714	6.97073	0.777523	0.0871822	['FST', 'PTCH1', 'INHBA']	WikiPathways	1.05957	downregulated
TWEAK Signaling Pathway Homo sapiens WP2036	2.85714	6.97073	0.761973	0.0871822	['TNFSF12', 'TRAF5', 'MAPK3']	WikiPathways	1.05957	downregulated
FAS pathway and Stress induction of HSP regulation Homo sapiens WP314	2.85714	6.97073	0.793722	0.0871822	['CASP10', 'HSPB1', 'FAS']	WikiPathways	1.05957	downregulated
Urea cycle and metabolism of amino groups Homo sapiens WP497	4	9.71431	0.755429	0.0881622	['PYCR1', 'ASS1']	WikiPathways	1.05472	downregulated
Primary Focal Segmental Glomerulosclerosis FSGS Mus musculus WP2573	2.35294	5.65598	0.759496	0.0903748	['JAG1', 'SYNPO', 'VCL', 'LIMS1']	WikiPathways	1.04395	downregulated
MAPK signaling pathway Mus musculus WP493	1.80645	4.25946	0.780147	0.0946174	['MRAS', 'SRF', 'HSPB2', 'HSPB1', 'FAS', 'KRAS', 'MAPK3']	WikiPathways	1.02403	downregulated
IL-3 Signaling Pathway Mus musculus WP373	2.06186	4.83217	0.776738	0.0959814	['MRAS', 'HSPB1', 'KRAS', 'VCL', 'MAPK3']	WikiPathways	1.01781	downregulated
Adipogenesis genes Mus musculus WP447	1.875	4.27774	0.811507	0.102135	['CYP26B1', 'FAS', 'IGF1', 'NR3C1', 'PRLR', 'PCK2']	WikiPathways	0.990826	downregulated
Integrin-mediated Cell Adhesion Mus musculus WP6	2.0202	4.60283	0.79946	0.102448	['ITGA11', 'ITGA1', 'CAPN2', 'VCL', 'TNS1']	WikiPathways	0.989497	downregulated
Fatty Acid Biosynthesis Mus musculus WP336	3.63636	8.23757	0.795766	0.103796	['ACAA2', 'ECHDC2']	WikiPathways	0.983821	downregulated
Fatty Acid Biosynthesis Homo sapiens WP357	3.63636	8.23757	0.782046	0.103796	['ACAA2', 'ECHDC2']	WikiPathways	0.983821	downregulated
Signal Transduction of S1P Receptor Mus musculus WP57	3.63636	8.23757	0.768791	0.103796	['S1PR2', 'MAPK3']	WikiPathways	0.983821	downregulated
Transcription factor regulation in adipogenesis Homo sapiens WP3599	3.63636	8.23757	0.755978	0.103796	['NR3C1', 'PCK2']	WikiPathways	0.983821	downregulated
Hedgehog Signaling Pathway Mus musculus WP116	3.63636	8.23757	0.743585	0.103796	['PTCH1', 'RAB23']	WikiPathways	0.983821	downregulated
Primary Focal Segmental Glomerulosclerosis FSGS Homo sapiens WP2572	2.22222	4.98961	0.746377	0.105893	['JAG1', 'SYNPO', 'VCL', 'LIMS1']	WikiPathways	0.975131	downregulated
Adipogenesis Homo sapiens WP236	1.84615	4.11051	0.748469	0.107903	['CYP26B1', 'FAS', 'IGF1', 'NR3C1', 'PRLR', 'PCK2']	WikiPathways	0.966967	downregulated
Integrin-mediated Cell Adhesion Homo sapiens WP185	1.9802	4.38665	0.745123	0.109126	['ITGA11', 'ITGA1', 'CAPN2', 'VCL', 'TNS1']	WikiPathways	0.962074	downregulated
GPCRs, Class A Rhodopsin-like Homo sapiens WP455	1.5444	3.32227	0.782217	0.116348	['MC4R', 'OXTR', 'RABGAP1', 'OPN3', 'GPR68', 'ACKR4', 'GPR1', 'HTR2A', 'SSTR1', 'ADRA2A']	WikiPathways	0.934241	downregulated
Catalytic cycle of mammalian Flavin-containing MonoOxygenases (FMOs) Homo sapiens WP688	8	17.0348	0.787363	0.118915	['FMO4']	WikiPathways	0.924762	downregulated
Sulindac Metabolic Pathway Homo sapiens WP2542	8	17.0348	0.775612	0.118915	['MSRB3']	WikiPathways	0.924762	downregulated
TCA Cycle Nutrient Utilization and Invasiveness of Ovarian Cancer Homo sapiens WP2868	8	17.0348	0.764205	0.118915	['MAPK3']	WikiPathways	0.924762	downregulated
Angiogenesis Homo sapiens WP1539	3.33333	7.0645	0.760696	0.12011	['PDGFRA', 'ANGPT1']	WikiPathways	0.920421	downregulated
Senescence and Autophagy in Cancer Homo sapiens WP615	1.90476	3.9901	0.768464	0.123095	['IGFBP5', 'IGFBP3', 'INHBA', 'IGF1', 'THBS1']	WikiPathways	0.90976	downregulated
IL-7 Signaling Pathway Homo sapiens WP205	3.2	6.56612	0.790841	0.128489	['IL7R', 'MAPK3']	WikiPathways	0.891134	downregulated
Physiological and Pathological Hypertrophy of the Heart Homo sapiens WP1528	3.2	6.56612	0.779858	0.128489	['EDN1', 'NFATC4']	WikiPathways	0.891134	downregulated
Signal Transduction of S1P Receptor Homo sapiens WP26	3.2	6.56612	0.769175	0.128489	['S1PR2', 'MAPK3']	WikiPathways	0.891134	downregulated
Allograft Rejection Homo sapiens WP2328	2.05128	4.16562	0.775016	0.131238	['PDGFRA', 'LRRK2', 'BHMT2', 'FAS']	WikiPathways	0.881939	downregulated
Id Signaling Pathway Mus musculus WP512	2.35294	4.71455	0.785653	0.134837	['ACVRL1', 'TCF12', 'IGF1']	WikiPathways	0.870189	downregulated
EPO Receptor Signaling Mus musculus WP1249	3.07692	6.11623	0.777519	0.137	['PTPRU', 'MAPK3']	WikiPathways	0.86328	downregulated
EPO Receptor Signaling Homo sapiens WP581	3.07692	6.11623	0.78775	0.137	['PTPRU', 'MAPK3']	WikiPathways	0.86328	downregulated
One Carbon Metabolism Mus musculus WP435	2.85714	5.3383	0.853918	0.15437	['MTHFD1L', 'MTHFD2']	WikiPathways	0.811438	downregulated
One Carbon Metabolism Homo sapiens WP241	2.85714	5.3383	0.864865	0.15437	['MTHFD1L', 'MTHFD2']	WikiPathways	0.811438	downregulated
Nanoparticle-mediated activation of receptor signaling Homo sapiens WP2643	2.85714	5.3383	0.832833	0.15437	['ITGA1', 'KRAS']	WikiPathways	0.811438	downregulated
Melatonin metabolism and effects Homo sapiens WP3298	2.85714	5.3383	0.843244	0.15437	['EDN1', 'CLOCK']	WikiPathways	0.811438	downregulated
MAPK Cascade Homo sapiens WP422	2.75862	5.00066	0.859291	0.163206	['KRAS', 'MAPK3']	WikiPathways	0.787263	downregulated
MAPK Cascade Mus musculus WP251	2.75862	5.00066	0.86977	0.163206	['KRAS', 'MAPK3']	WikiPathways	0.787263	downregulated
Apoptosis Homo sapiens WP254	1.86047	3.31382	0.876288	0.16844	['CASP10', 'CASP4', 'FAS', 'IGF1']	WikiPathways	0.773555	downregulated
Prostaglandin Synthesis and Regulation Mus musculus WP374	2.66667	4.69201	0.884953	0.17213	['EDN1', 'ANXA3']	WikiPathways	0.764142	downregulated
Prostaglandin Synthesis and Regulation Homo sapiens WP98	2.66667	4.69201	0.874663	0.17213	['EDN1', 'ANXA3']	WikiPathways	0.764142	downregulated
Wnt Signaling Pathway Mus musculus WP403	2.06897	3.58547	0.887852	0.176758	['WNT2B', 'PRKD1', 'WNT2']	WikiPathways	0.752622	downregulated
Dual hijack model of Vif in HIV infection Homo sapiens WP3300	5	8.48105	0.910634	0.183377	['RUNX1']	WikiPathways	0.736655	downregulated
Monoamine GPCRs Mus musculus WP570	2.5	4.14917	0.933912	0.190202	['HTR2A', 'ADRA2A']	WikiPathways	0.720786	downregulated
Monoamine GPCRs Homo sapiens WP58	2.42424	3.9098	0.96786	0.199331	['HTR2A', 'ADRA2A']	WikiPathways	0.700426	downregulated
Heme Biosynthesis Homo sapiens WP561	4.44444	7.06939	0.978692	0.203801	['UROD']	WikiPathways	0.690794	downregulated
Heme Biosynthesis Mus musculus WP18	4.44444	7.06939	0.968054	0.203801	['UROD']	WikiPathways	0.690794	downregulated
Folate-Alcohol and Cancer Pathway Homo sapiens WP1589	4.44444	7.06939	0.957645	0.203801	['CBS']	WikiPathways	0.690794	downregulated
Macrophage markers Mus musculus WP2271	4.44444	7.06939	0.947457	0.203801	['F3']	WikiPathways	0.690794	downregulated
Signaling of Hepatocyte Growth Factor Receptor Homo sapiens WP313	2.35294	3.68887	0.959145	0.20851	['ITGA1', 'MAPK3']	WikiPathways	0.680874	downregulated
Signaling of Hepatocyte Growth Factor Receptor Mus musculus WP193	2.35294	3.68887	0.949154	0.20851	['ITGA1', 'MAPK3']	WikiPathways	0.680874	downregulated
Osteoblast Mus musculus WP238	4	5.98953	0.997585	0.223715	['PDGFRA']	WikiPathways	0.650305	downregulated
Fatty acid oxidation Mus musculus WP2318	4	5.98953	1	0.223715	['ACAA2']	WikiPathways	0.650305	downregulated
Glycogen Metabolism Homo sapiens WP500	2.22222	3.29525	1	0.226987	['UGP2', 'GYG2']	WikiPathways	0.643998	downregulated
Peptide GPCRs Mus musculus WP234	1.81818	2.68569	0.997639	0.228293	['MC4R', 'OXTR', 'SSTR1']	WikiPathways	0.641508	downregulated
Wnt Signaling Pathway Homo sapiens WP428	1.79104	2.59426	1	0.234931	['WNT2B', 'PRKD1', 'WNT2']	WikiPathways	0.62906	downregulated
Rac1/Pak1/p38/MMP-2 pathway Homo sapiens WP3303	1.79104	2.59426	1	0.234931	['ANGPT1', 'KRAS', 'MAPK3']	WikiPathways	0.62906	downregulated
PPAR signaling pathway Mus musculus WP2316	1.76471	2.5067	1	0.241603	['ACOX2', 'OLR1', 'PCK2']	WikiPathways	0.616898	downregulated
Serotonin Transporter Activity Homo sapiens WP1455	3.63636	5.14237	1	0.243132	['TGFB1I1']	WikiPathways	0.614159	downregulated
Trans-sulfuration pathway Homo sapiens WP2333	3.63636	5.14237	1	0.243132	['CBS']	WikiPathways	0.614159	downregulated
miRs in Muscle Cell Differentiation Homo sapiens WP2012	2.10526	2.95613	1	0.245573	['SRF', 'PRKD1']	WikiPathways	0.609819	downregulated
Wnt Signaling Pathway and Pluripotency Homo sapiens WP399	1.56863	2.16428	1	0.251647	['WNT2B', 'LRRK2', 'PRKD1', 'WNT2']	WikiPathways	0.599208	downregulated
PDGF Pathway Homo sapiens WP2526	2.05128	2.80395	1	0.254889	['SRF', 'MAPK3']	WikiPathways	0.593649	downregulated
GPCRs, Class A Rhodopsin-like Mus musculus WP189	1.40351	1.90631	1	0.257111	['MC4R', 'OXTR', 'OPN3', 'HTR2A', 'SSTR1', 'ADRA2A']	WikiPathways	0.58988	downregulated
Alanine and aspartate metabolism Homo sapiens WP106	3.33333	4.46389	1	0.262064	['ASS1']	WikiPathways	0.581593	downregulated
Alanine and aspartate metabolism Mus musculus WP240	3.33333	4.46389	1	0.262064	['ASS1']	WikiPathways	0.581593	downregulated
RalA downstream regulated genes Homo sapiens WP2290	3.33333	4.46389	1	0.262064	['KRAS']	WikiPathways	0.581593	downregulated
MFAP5-mediated ovarian cancer cell motility and invasiveness Homo sapiens WP3301	3.33333	4.46389	1	0.262064	['MFAP5']	WikiPathways	0.581593	downregulated
IL-5 Signaling Pathway Homo sapiens WP127	2	2.66201	1	0.264211	['KRAS', 'MAPK3']	WikiPathways	0.578049	downregulated
Ectoderm Differentiation Homo sapiens WP2858	1.43885	1.89352	1	0.268207	['NLGN1', 'PTPN13', 'SKIL', 'EDA2R', 'CAP2']	WikiPathways	0.57153	downregulated
Alzheimers Disease Mus musculus WP2075	1.64384	2.11997	1	0.275368	['CAPN2', 'FAS', 'MAPK3']	WikiPathways	0.560087	downregulated
Estrogen Receptor Pathway Homo sapiens WP2881	3.07692	3.91107	1	0.280523	['ESR1']	WikiPathways	0.552031	downregulated
Osteopontin Signaling Homo sapiens WP1434	3.07692	3.91107	1	0.280523	['MAPK3']	WikiPathways	0.552031	downregulated
Osteoclast Mus musculus WP454	3.07692	3.91107	1	0.280523	['GPR68']	WikiPathways	0.552031	downregulated
Peptide GPCRs Homo sapiens WP24	1.62162	2.05168	1	0.282183	['MC4R', 'OXTR', 'SSTR1']	WikiPathways	0.54947	downregulated
IL-7 Signaling Pathway Mus musculus WP297	1.86047	2.28922	1	0.292159	['IL7R', 'MAPK3']	WikiPathways	0.534381	downregulated
Osteoblast Signaling Homo sapiens WP322	2.85714	3.45404	1	0.298522	['PDGFRA']	WikiPathways	0.525024	downregulated
Heart Development Mus musculus WP2067	1.81818	2.18028	1	0.301449	['SRF', 'NFATC4']	WikiPathways	0.520786	downregulated
DNA Damage Response (only ATM dependent) Homo sapiens WP710	1.44144	1.72732	1	0.301698	['WNT2B', 'KRAS', 'WNT2', 'PCK2']	WikiPathways	0.520427	downregulated
Non-odorant GPCRs Mus musculus WP1396	1.25	1.46008	1	0.310967	['MC4R', 'OXTR', 'OPN3', 'GPR68', 'HTR2A', 'SSTR1', 'S1PR2', 'ADRA2A']	WikiPathways	0.507285	downregulated
Glucuronidation Mus musculus WP1241	2.66667	3.07144	1	0.316071	['UGP2']	WikiPathways	0.500215	downregulated
Apoptosis Mus musculus WP1254	1.51899	1.74784	1	0.316428	['CASP4', 'FAS', 'IGF1']	WikiPathways	0.499725	downregulated
Notch Signaling Pathway Homo sapiens WP268	1.73913	1.98183	1	0.319962	['JAG1', 'RFNG']	WikiPathways	0.494902	downregulated
Aryl Hydrocarbon Receptor Homo sapiens WP2586	1.73913	1.98183	1	0.319962	['KRAS', 'ESR1']	WikiPathways	0.494902	downregulated
Notch Signaling Pathway Mus musculus WP29	1.73913	1.98183	1	0.319962	['JAG1', 'RFNG']	WikiPathways	0.494902	downregulated
Heart Development Homo sapiens WP1591	1.70213	1.89135	1	0.329175	['SRF', 'NFATC4']	WikiPathways	0.482573	downregulated
Deregulation of Rab and Rab Effector Genes in Bladder Cancer Homo sapiens WP2291	2.5	2.74767	1	0.333182	['SYTL2']	WikiPathways	0.477319	downregulated
Quercetin and Nf-kB/ AP-1 Induced Cell Apoptosis Homo sapiens WP2435	2.5	2.74767	1	0.333182	['ACOX2']	WikiPathways	0.477319	downregulated
Apoptosis Modulation by HSP70 Mus musculus WP166	2.5	2.74767	1	0.333182	['FAS']	WikiPathways	0.477319	downregulated
Osteoclast Signaling Homo sapiens WP12	2.5	2.74767	1	0.333182	['GPR68']	WikiPathways	0.477319	downregulated
Hedgehog Signaling Pathway Homo sapiens WP47	2.5	2.74767	1	0.333182	['PTCH1']	WikiPathways	0.477319	downregulated
One carbon metabolism and related pathways Mus musculus WP1770	1.66667	1.80611	1	0.338353	['BHMT2', 'GPX7']	WikiPathways	0.47063	downregulated
Signaling Pathways in Glioblastoma Homo sapiens WP2261	1.44578	1.54329	1	0.343886	['PDGFRA', 'KRAS', 'MAPK3']	WikiPathways	0.463585	downregulated
IL-9 Signaling Pathway Homo sapiens WP22	2.35294	2.47107	1	0.349866	['MAPK3']	WikiPathways	0.456099	downregulated
SRF and miRs in Smooth Muscle Differentiation and Proliferation Homo sapiens WP1991	2.35294	2.47107	1	0.349866	['SRF']	WikiPathways	0.456099	downregulated
Serotonin and anxiety Mus musculus WP2141	2.35294	2.47107	1	0.349866	['HTR2A']	WikiPathways	0.456099	downregulated
Imatinib Resistance in Chronic Myeloid Leukemia Homo sapiens WP2946	1.6	1.64987	1	0.35659	['PDGFRA', 'NSD1']	WikiPathways	0.447831	downregulated
Purine metabolism Mus musculus WP2185	1.26582	1.28902	1	0.3612	['PDE1C', 'PDE1A', 'NPR2', 'PDE4A', 'PDE5A']	WikiPathways	0.442253	downregulated
Small Ligand GPCRs Mus musculus WP353	2.22222	2.2328	1	0.366133	['S1PR2']	WikiPathways	0.436361	downregulated
SIDS Susceptibility Pathways Homo sapiens WP706	1.25	1.239	1	0.371131	['THRB', 'HTR2A', 'SSTR1', 'NR3C1', 'HSP90B1']	WikiPathways	0.430473	downregulated
Small Ligand GPCRs Homo sapiens WP247	2.10526	2.026	1	0.381994	['S1PR2']	WikiPathways	0.417944	downregulated
Farnesoid X Receptor Pathway Homo sapiens WP2879	2.10526	2.026	1	0.381994	['ABCB4']	WikiPathways	0.417944	downregulated
Apoptosis Modulation by HSP70 Homo sapiens WP384	2.10526	2.026	1	0.381994	['FAS']	WikiPathways	0.417944	downregulated
Nucleotide Metabolism Mus musculus WP87	2.10526	2.026	1	0.381994	['MTHFD2']	WikiPathways	0.417944	downregulated
Nucleotide Metabolism Homo sapiens WP404	2.10526	2.026	1	0.381994	['MTHFD2']	WikiPathways	0.417944	downregulated
Circadian rythm related genes Homo sapiens WP3594	1.2	1.14852	1	0.384005	['NLGN1', 'OPN3', 'BHLHE41', 'FAS', 'CLOCK', 'LGR4']	WikiPathways	0.415663	downregulated
Hypertrophy Model Mus musculus WP202	2	1.84533	1	0.397459	['ANKRD1']	WikiPathways	0.400708	downregulated
Hypertrophy Model Homo sapiens WP516	2	1.84533	1	0.397459	['ANKRD1']	WikiPathways	0.400708	downregulated
ErbB Signaling Pathway Homo sapiens WP673	1.45455	1.32799	1	0.40132	['NRG1', 'KRAS']	WikiPathways	0.396509	downregulated
RANKL/RANK Signaling Pathway Homo sapiens WP2018	1.45455	1.32799	1	0.40132	['TRAF5', 'MAPK3']	WikiPathways	0.396509	downregulated
IL-1 signaling pathway Homo sapiens WP195	1.45455	1.32799	1	0.40132	['HSPB2', 'MAPK3']	WikiPathways	0.396509	downregulated
Amino Acid metabolism Mus musculus WP662	1.30435	1.17854	1	0.405131	['WARS', 'PYCR1', 'ASS1']	WikiPathways	0.392404	downregulated
Wnt Signaling Pathway and Pluripotency Mus musculus WP723	1.2766	1.11189	1	0.41854	['WNT2B', 'PRKD1', 'WNT2']	WikiPathways	0.378263	downregulated
TGF-beta Signaling Pathway Homo sapiens WP366	1.21212	1.0495	1	0.420697	['TGFB1I1', 'TNC', 'SKIL', 'THBS1']	WikiPathways	0.37603	downregulated
Metapathway biotransformation Mus musculus WP1251	1.21212	1.0495	1	0.420697	['CYP26B1', 'MGST2', 'FMO4', 'GAL3ST4']	WikiPathways	0.37603	downregulated
EGFR1 Signaling Pathway Mus musculus WP572	1.16959	0.999121	1	0.425603	['GRB10', 'KRT7', 'KRAS', 'PRKD1', 'MAPK3']	WikiPathways	0.370996	downregulated
Complement Activation Homo sapiens WP545	1.81818	1.5462	1	0.427239	['MASP1']	WikiPathways	0.369329	downregulated
Complement and Coagulation Cascades Homo sapiens WP558	1.35593	1.1255	1	0.436026	['MASP1', 'F3']	WikiPathways	0.360488	downregulated
Kit receptor signaling pathway Homo sapiens WP304	1.35593	1.1255	1	0.436026	['GRB10', 'MAPK3']	WikiPathways	0.360488	downregulated
SIDS Susceptibility Pathways Mus musculus WP1266	1.35593	1.1255	1	0.436026	['HTR2A', 'NR3C1']	WikiPathways	0.360488	downregulated
Estrogen signaling pathway Homo sapiens WP712	1.73913	1.42158	1	0.441574	['ESR1']	WikiPathways	0.354997	downregulated
IL-9 Signaling Pathway Mus musculus WP10	1.66667	1.31041	1	0.455551	['MAPK3']	WikiPathways	0.341463	downregulated
Glucuronidation Homo sapiens WP698	1.53846	1.1213	1	0.482465	['UGP2']	WikiPathways	0.316534	downregulated
Oncostatin M Signaling Pathway Homo sapiens WP2374	1.23077	0.888173	1	0.485954	['KRAS', 'MAPK3']	WikiPathways	0.313405	downregulated
FSH signaling pathway Homo sapiens WP2035	1.48148	1.04052	1	0.495421	['MAPK3']	WikiPathways	0.305026	downregulated
Kit Receptor Signaling Pathway Mus musculus WP407	1.19403	0.822925	1	0.501978	['PTPRU', 'GRB10']	WikiPathways	0.299316	downregulated
Folate Metabolism Homo sapiens WP176	1.17647	0.792475	1	0.509868	['MTHFD2', 'CBS']	WikiPathways	0.292542	downregulated
IL-5 Signaling Pathway Mus musculus WP151	1.17647	0.792475	1	0.509868	['KRAS', 'MAPK3']	WikiPathways	0.292542	downregulated
Matrix Metalloproteinases Mus musculus WP441	1.37931	0.900992	1	0.520368	['MMP19']	WikiPathways	0.283689	downregulated
Gastric Cancer Network 1 Homo sapiens WP2361	1.37931	0.900992	1	0.520368	['INO80D']	WikiPathways	0.283689	downregulated
T-Cell Receptor and Co-stimulatory Signaling Homo sapiens WP2583	1.37931	0.900992	1	0.520368	['DYRK2']	WikiPathways	0.283689	downregulated
Nuclear receptors in lipid metabolism and toxicity Mus musculus WP431	1.33333	0.84054	1	0.532376	['ABCB4']	WikiPathways	0.273781	downregulated
Matrix Metalloproteinases Homo sapiens WP129	1.33333	0.84054	1	0.532376	['MMP19']	WikiPathways	0.273781	downregulated
Glycogen Metabolism Mus musculus WP317	1.33333	0.84054	1	0.532376	['UGP2']	WikiPathways	0.273781	downregulated
Extracellular vesicle-mediated signaling in recipient cells Homo sapiens WP2870	1.33333	0.84054	1	0.532376	['KRAS']	WikiPathways	0.273781	downregulated
Hypothetical Network for Drug Addiction Mus musculus WP1246	1.33333	0.84054	1	0.532376	['MAPK3']	WikiPathways	0.273781	downregulated
Inflammatory Response Pathway Mus musculus WP458	1.33333	0.84054	1	0.532376	['THBS1']	WikiPathways	0.273781	downregulated
Inflammatory Response Pathway Homo sapiens WP453	1.33333	0.84054	1	0.532376	['THBS1']	WikiPathways	0.273781	downregulated
Gastric Cancer Network 2 Homo sapiens WP2363	1.29032	0.785356	1	0.544084	['RNF144B']	WikiPathways	0.264334	downregulated
IL17 signaling pathway Homo sapiens WP2112	1.29032	0.785356	1	0.544084	['MAPK3']	WikiPathways	0.264334	downregulated
Ovarian Infertility Genes Mus musculus WP273	1.29032	0.785356	1	0.544084	['PRLR']	WikiPathways	0.264334	downregulated
Bladder Cancer Homo sapiens WP2828	1.29032	0.785356	1	0.544084	['THBS1']	WikiPathways	0.264334	downregulated
Integrated Breast Cancer Pathway Homo sapiens WP1984	1.03226	0.627231	1	0.54464	['WEE1', 'MAP3K7CL', 'KRAS', 'ESR1']	WikiPathways	0.26389	downregulated
Monoamine Transport Homo sapiens WP727	1.25	0.734859	1	0.5555	['TGFB1I1']	WikiPathways	0.255316	downregulated
Ovarian Infertility Genes Homo sapiens WP34	1.25	0.734859	1	0.5555	['PRLR']	WikiPathways	0.255316	downregulated
p38 MAPK Signaling Pathway Mus musculus WP350	1.25	0.734859	1	0.5555	['HSPB1']	WikiPathways	0.255316	downregulated
Hypothetical Network for Drug Addiction Homo sapiens WP666	1.25	0.734859	1	0.5555	['MAPK3']	WikiPathways	0.255316	downregulated
Initiation of transcription and translation elongation at the HIV-1 LTR Homo sapiens WP3414	1.25	0.734859	1	0.5555	['NFATC4']	WikiPathways	0.255316	downregulated
Leptin signaling pathway Homo sapiens WP2034	1.06667	0.61324	1	0.562754	['ESR1', 'MAPK3']	WikiPathways	0.249681	downregulated
Alpha 6 Beta 4 signaling pathway Homo sapiens WP244	1.21212	0.688544	1	0.56663	['MAPK3']	WikiPathways	0.2467	downregulated
Toll Like Receptor signaling Mus musculus WP88	1.21212	0.688544	1	0.56663	['TLR3']	WikiPathways	0.2467	downregulated
GPCRs, Other Mus musculus WP41	1.05263	0.591763	1	0.569968	['MC4R', 'S1PR2']	WikiPathways	0.24415	downregulated
Mesodermal Commitment Pathway Homo sapiens WP2857	1.05263	0.591763	1	0.569968	['SRF', 'INHBA']	WikiPathways	0.24415	downregulated
p38 MAPK Signaling Pathway Homo sapiens WP400	1.17647	0.645974	1	0.577482	['HSPB1']	WikiPathways	0.238461	downregulated
Alzheimers Disease Homo sapiens WP2059	1	0.544188	1	0.580313	['CAPN2', 'FAS', 'MAPK3']	WikiPathways	0.236338	downregulated
Odorant GPCRs Mus musculus WP1397	0.983607	0.516408	1	0.591546	['GPR1', 'LGR5', 'LGR4']	WikiPathways	0.228011	downregulated
IL-1 Signaling Pathway Mus musculus WP37	1.11111	0.570589	1	0.59838	['MAPK3']	WikiPathways	0.223023	downregulated
Nuclear Receptors in Lipid Metabolism and Toxicity Homo sapiens WP299	1.11111	0.570589	1	0.59838	['ABCB4']	WikiPathways	0.223023	downregulated
Delta-Notch Signaling Pathway Mus musculus WP265	0.987654	0.496756	1	0.604735	['JAG1', 'MAPK3']	WikiPathways	0.218435	downregulated
Type II interferon signaling (IFNG) Homo sapiens WP619	1.08108	0.537146	1	0.608438	['GBP1']	WikiPathways	0.215784	downregulated
Retinol metabolism Mus musculus WP1259	1.05263	0.506179	1	0.618245	['CYP26B1']	WikiPathways	0.208839	downregulated
Oxidation by Cytochrome P450 Mus musculus WP1274	1.02564	0.477458	1	0.627807	['CYP26B1']	WikiPathways	0.202174	downregulated
Metapathway biotransformation Homo sapiens WP702	0.898876	0.38246	1	0.653452	['CYP26B1', 'MGST2', 'FMO4', 'GAL3ST4']	WikiPathways	0.184787	downregulated
Splicing factor NOVA regulated synpatic proteins Mus musculus WP1983	0.952381	0.402851	1	0.655083	['DAB1']	WikiPathways	0.183704	downregulated
IL-2 Signaling Pathway Homo sapiens WP49	0.952381	0.402851	1	0.655083	['MAPK3']	WikiPathways	0.183704	downregulated
Androgen receptor signaling pathway Homo sapiens WP138	0.898876	0.379156	1	0.655858	['TGFB1I1', 'DSTN']	WikiPathways	0.18319	downregulated
Selenium Micronutrient Network Homo sapiens WP15	0.888889	0.366841	1	0.661863	['PRDX5', 'CBS']	WikiPathways	0.179232	downregulated
TCR Signaling Pathway Homo sapiens WP69	0.888889	0.366841	1	0.661863	['FAS', 'MAPK3']	WikiPathways	0.179232	downregulated
Vitamin A and Carotenoid Metabolism Homo sapiens WP716	0.930233	0.381292	1	0.663724	['CYP26B1']	WikiPathways	0.178013	downregulated
Tryptophan metabolism Mus musculus WP79	0.930233	0.381292	1	0.663724	['WARS']	WikiPathways	0.178013	downregulated
IL-6 signaling pathway Homo sapiens WP364	0.930233	0.381292	1	0.663724	['MAPK3']	WikiPathways	0.178013	downregulated
Interleukin-11 Signaling Pathway Homo sapiens WP2332	0.909091	0.36116	1	0.672149	['MAPK3']	WikiPathways	0.172535	downregulated
TNF alpha Signaling Pathway Homo sapiens WP231	0.869565	0.343555	1	0.673621	['KRAS', 'MAPK3']	WikiPathways	0.171585	downregulated
Aryl Hydrocarbon Receptor Pathway Homo sapiens WP2873	0.869565	0.324718	1	0.688372	['CAP2']	WikiPathways	0.162177	downregulated
Tryptophan metabolism Homo sapiens WP465	0.869565	0.324718	1	0.688372	['WARS']	WikiPathways	0.162177	downregulated
Mecp2 and Associated Rett Syndrome Mus musculus WP2910	0.869565	0.324718	1	0.688372	['NREP']	WikiPathways	0.162177	downregulated
Hematopoietic Stem Cell Differentiation Homo sapiens WP2849	0.851064	0.308209	1	0.696181	['RUNX1']	WikiPathways	0.157278	downregulated
Structural Pathway of Interleukin 1 (IL-1) Homo sapiens WP2637	0.851064	0.308209	1	0.696181	['MAPK3']	WikiPathways	0.157278	downregulated
IL-6 signaling Pathway Mus musculus WP387	0.824742	0.292326	1	0.701563	['HSPB1', 'MAPK3']	WikiPathways	0.153933	downregulated
BDNF signaling pathway Homo sapiens WP2380	0.833333	0.295027	1	0.701852	['MARCKS', 'NFATC4', 'MAPK3']	WikiPathways	0.153754	downregulated
Mecp2 and Associated Rett Syndrome Homo sapiens WP3584	0.833333	0.292725	1	0.703794	['NREP']	WikiPathways	0.152554	downregulated
IL-3 Signaling Pathway Homo sapiens WP286	0.816327	0.278186	1	0.711217	['MAPK3']	WikiPathways	0.147998	downregulated
Cell Differentiation - Index Homo sapiens WP2029	0.816327	0.278186	1	0.711217	['SRF']	WikiPathways	0.147998	downregulated
Synaptic Vesicle Pathway Homo sapiens WP2267	0.784314	0.25167	1	0.72551	['SLC38A1']	WikiPathways	0.139356	downregulated
Toll-like Receptor Signaling Pathway Homo sapiens WP75	0.784314	0.249533	1	0.72749	['TLR3', 'MAPK3']	WikiPathways	0.138173	downregulated
Vitamin B12 Metabolism Homo sapiens WP1533	0.754717	0.22817	1	0.739098	['CBS']	WikiPathways	0.131298	downregulated
Copper homeostasis Homo sapiens WP3286	0.740741	0.217419	1	0.745638	['XAF1']	WikiPathways	0.127472	downregulated
IL-4 Signaling Pathway Homo sapiens WP395	0.740741	0.217419	1	0.745638	['MAPK3']	WikiPathways	0.127472	downregulated
Interferon type I signaling pathways Homo sapiens WP585	0.740741	0.217419	1	0.745638	['STAT4']	WikiPathways	0.127472	downregulated
Wnt Signaling Pathway NetPath Mus musculus WP539	0.754717	0.220308	1	0.746837	['WNT2', 'MAPK3']	WikiPathways	0.126774	downregulated
Pathogenic Escherichia coli infection Homo sapiens WP2272	0.727273	0.207273	1	0.752014	['ARPC2']	WikiPathways	0.123774	downregulated
Parkinsons Disease Pathway Homo sapiens WP2371	0.727273	0.207273	1	0.752014	['LRRK2']	WikiPathways	0.123774	downregulated
Complement and Coagulation Cascades Mus musculus WP449	0.727273	0.207273	1	0.752014	['F3']	WikiPathways	0.123774	downregulated
Preimplantation Embryo Homo sapiens WP3527	0.677966	0.171966	1	0.775963	['H2AFY2']	WikiPathways	0.110159	downregulated
G1 to S cell cycle control Mus musculus WP413	0.666667	0.164291	1	0.78158	['WEE1']	WikiPathways	0.107026	downregulated
Notch Signaling Pathway Homo sapiens WP61	0.645161	0.150124	1	0.792397	['JAG1']	WikiPathways	0.101057	downregulated
Oxidation by Cytochrome P450 Homo sapiens WP43	0.645161	0.150124	1	0.792397	['CYP26B1']	WikiPathways	0.101057	downregulated
Spinal Cord Injury Homo sapiens WP2431	0.672269	0.148541	1	0.801753	['AQP1', 'MAPK3']	WikiPathways	0.0959595	downregulated
miRNA regulation of DNA Damage Response Mus musculus WP2087	0.625	0.137375	1	0.802679	['FAS']	WikiPathways	0.095458	downregulated
TSH signaling pathway Homo sapiens WP2032	0.606061	0.125877	1	0.812453	['MAPK3']	WikiPathways	0.0902018	downregulated
AGE/RAGE pathway Homo sapiens WP2324	0.606061	0.125877	1	0.812453	['MAPK3']	WikiPathways	0.0902018	downregulated
Histone Modifications Homo sapiens WP2369	0.606061	0.125877	1	0.812453	['NSD1']	WikiPathways	0.0902018	downregulated
DNA Damage Response Homo sapiens WP707	0.588235	0.115486	1	0.821743	['FAS']	WikiPathways	0.0852637	downregulated
G1 to S cell cycle control Homo sapiens WP45	0.588235	0.115486	1	0.821743	['WEE1']	WikiPathways	0.0852637	downregulated
Parkin-Ubiquitin Proteasomal System pathway Homo sapiens WP2359	0.571429	0.106079	1	0.830575	['RNF19A']	WikiPathways	0.0806213	downregulated
SREBP signalling Homo sapiens WP1982	0.56338	0.101709	1	0.834825	['SEC24D']	WikiPathways	0.0784045	downregulated
Endoderm Differentiation Homo sapiens WP2853	0.56338	0.101709	1	0.834825	['NR3C1']	WikiPathways	0.0784045	downregulated
Estrogen signalling Mus musculus WP1244	0.533333	0.0861819	1	0.850789	['ESR1']	WikiPathways	0.0701781	downregulated
Regulation of toll-like receptor signaling pathway Homo sapiens WP1449	0.567376	0.0784021	1	0.870939	['TLR3', 'MAPK3']	WikiPathways	0.0600124	downregulated
NRF2 pathway Homo sapiens WP2884	0.547945	0.0680538	1	0.883205	['MGST2', 'NRG1']	WikiPathways	0.0539386	downregulated
miRNA Regulation of DNA Damage Response Homo sapiens WP1530	0.45977	0.053569	1	0.890019	['FAS']	WikiPathways	0.0506008	downregulated
Retinoblastoma (RB) in Cancer Homo sapiens WP2446	0.444444	0.0477674	1	0.898098	['WEE1']	WikiPathways	0.0466765	downregulated
Corticotropin-releasing hormone Homo sapiens WP2355	0.434783	0.0442891	1	0.903151	['MAPK3']	WikiPathways	0.0442394	downregulated
GPCRs, Other Homo sapiens WP117	0.430108	0.0426561	1	0.905584	['HTR2A']	WikiPathways	0.0430714	downregulated
Spinal Cord Injury Mus musculus WP2432	0.416667	0.0381434	1	0.912521	['MAPK3']	WikiPathways	0.0397571	downregulated
EGF/EGFR Signaling Pathway Homo sapiens WP437	0.490798	0.0423739	1	0.917285	['GRB10', 'KRAS']	WikiPathways	0.0374956	downregulated
Chemokine signaling pathway Mus musculus WP2292	0.484848	0.0401028	1	0.920616	['KRAS', 'MAPK3']	WikiPathways	0.0359214	downregulated
Cell Cycle Homo sapiens WP179	0.38835	0.0295241	1	0.926793	['WEE1']	WikiPathways	0.033017	downregulated
mRNA processing Mus musculus WP310	0.603015	0.0403474	1	0.93528	['ATXN1', 'ABCB4', 'LSM1', 'PCOLCE', 'MSI2', 'PTBP3']	WikiPathways	0.0290584	downregulated
TNF-alpha NF-kB Signaling Pathway Mus musculus WP246	0.446927	0.0273553	1	0.940628	['HSPB1', 'AZI2']	WikiPathways	0.0265821	downregulated
Calcium Regulation in the Cardiac Cell Homo sapiens WP536	0.268456	0.00615746	1	0.977325	['PRKD1']	WikiPathways	0.00996121	downregulated
Calcium Regulation in the Cardiac Cell Mus musculus WP553	0.266667	0.00596063	1	0.977896	['PRKD1']	WikiPathways	0.00970751	downregulated
PluriNetWork Mus musculus WP1763	0.28169	0.00169718	1	0.993993	['IGFBP3', 'MAPK3']	WikiPathways	0.00261662	downregulated
